# Supplementary material for: A Change in C–H Activation Mechanism: Experimental and Computational Investigations of Rh-Catalyzed Disubstituted Benzene Functionalization
Source: Organometallics. 2025 Oct 29;44(21):2579–91. doi: 10.1021/acs.organomet.5c00379 (PMC12606707; doi:10.1021/acs.organomet.5c00379)
Supplement: Supplementary file 2 [file om5c00379_si_002.xyz]

15
Cu(OAc)2 – Monomer
 Cu                -0.00000100    0.00297600   -0.00123500
 C                  2.34756200    0.00426200   -0.00061700
 O                  1.68650900   -1.08316200   -0.00126800
 O                  1.68864100    1.09115100   -0.00062000
 C                  3.84565800   -0.00677700    0.00339400
 H                  4.24372900    1.01461900   -0.02727200
 H                  4.19820700   -0.52304600    0.90950300
 H                  4.20535700   -0.58306000   -0.86238600
 C                 -2.34756200    0.00416000   -0.00130200
 O                 -1.68664900   -1.08331500   -0.00135200
 O                 -1.68850000    1.09099800   -0.00178300
 C                 -3.84565500   -0.00660000    0.00379200
 H                 -4.24357700    1.01438900   -0.03980100
 H                 -4.20657600   -0.59488800   -0.85326700
 H                 -4.19714000   -0.50995200    0.91763500

45
Cu(OAc)2 – Trimer
 Cu                 1.85104300    0.38581100   -0.03815200
 C                  0.75779100    2.43074200   -1.79334200
 O                  1.75617300    1.98008000   -1.16786900
 O                 -0.44737400    2.10115500   -1.59833300
 C                 -2.46779500   -0.55704200    1.83840000
 O                 -2.13382600   -1.57917500    1.17909100
 O                 -2.02492000    0.61463900    1.66426800
 C                 -3.51022200   -0.73682700    2.91884600
 H                 -3.25674300   -0.11474400    3.78836900
 H                 -4.47642800   -0.38163400    2.52486000
 H                 -3.60321200   -1.79168500    3.20504200
 C                  1.01293000    3.47646200   -2.85506300
 H                  2.07111200    3.49734000   -3.14285100
 H                  0.37348900    3.28230400   -3.72754500
 H                  0.72632200    4.45876200   -2.44562700
 Cu                -0.59090200   -1.81458200    0.00171900
 C                 -2.52303200   -0.51710300   -1.76274300
 O                 -2.62363300    0.54309900   -1.08385600
 O                 -1.66142200   -1.42498800   -1.59427700
 C                  0.82082100    2.41543700    1.78901900
 O                  1.61192700    1.44969100    1.59145800
 O                 -0.25175200    2.63166400    1.16016900
 C                  1.21008100    3.42061800    2.84933600
 H                  0.31657600    3.86562900    3.30614500
 H                  1.84961300    2.95003900    3.60718700
 H                  1.78669000    4.22350900    2.36088300
 C                 -3.50955200   -0.69191100   -2.89540800
 H                 -3.19613600   -0.04056700   -3.72728000
 H                 -3.53360000   -1.73329700   -3.23900600
 H                 -4.50734200   -0.36170600   -2.57411400
 Cu                -1.26853700    1.39703900    0.03548900
 C                  1.73744900   -1.89543100    1.76664200
 O                  2.44245400   -1.09883400    1.08584500
 O                  0.50687200   -2.12318600    1.59776900
 C                  2.43288600   -2.61417300    2.90089000
 H                  2.56511700   -1.90016400    3.72985600
 H                  1.83916600   -3.46843800    3.24837900
 H                  3.43311600   -2.93662500    2.57917100
 C                  1.66943400   -1.90266200   -1.83591800
 O                  2.00230800   -0.69508300   -1.66370900
 O                  0.79664000   -2.52945200   -1.17553000
 C                  2.40850000   -2.66704100   -2.91104600
 H                  3.37187300   -3.00017800   -2.49117100
 H                  1.83594900   -3.54614900   -3.23189400
 H                  2.62461800   -2.00545800   -3.76091800

6
Ethlene
 C                 -0.66693800   -0.00000300   -0.00002700
 C                  0.66692800   -0.00000200   -0.00002800
 H                 -1.24304800    0.93132700    0.00007900
 H                  1.24309000    0.93129700    0.00008800
 H                 -1.24309300   -0.93130100    0.00008600
 H                  1.24311100   -0.93129100    0.00008000

40
Rh2[(OAc)2(C2H4)4]
 Rh                -1.65703900   -0.10164500   -0.22146100
 C                 -3.08518000    1.39455100   -0.70905800
 C                 -2.82210500   -1.52438300   -1.29973300
 C                 -1.88408700    1.66580500   -1.37843300
 C                 -1.63068400   -1.27936600   -1.99195100
 Rh                 1.65693500    0.10150800   -0.22139800
 O                  0.94921100    1.75833400    0.87488800
 O                  1.14443400   -1.14105700    1.40789000
 O                 -1.14466700    1.14124000    1.40762300
 O                 -0.94952200   -1.75807600    0.87534500
 C                  1.88450700   -1.66654300   -1.37734500
 C                  0.09132600   -1.81054300    1.59320200
 C                  1.63165700    1.27836800   -1.99251800
 C                 -0.09170300    1.81103200    1.59261500
 C                  3.08556000   -1.39446900   -0.70820400
 C                  0.05548900   -2.74550600    2.78308000
 C                  2.82228400    1.52433900   -1.29929700
 C                 -0.05604600    2.74688500    2.78181800
 H                 -0.52678400   -2.26106300    3.58393400
 H                  0.45835500    3.67983500    2.51202600
 H                 -1.06646300    2.95562200    3.15514800
 H                 -0.46213000   -3.67721000    2.51522000
 H                  1.06612300   -2.95670100    3.15446300
 H                  0.52948000    2.26484800    3.58173800
 H                 -3.31773500    1.90131000    0.23327000
 H                 -3.95021000    1.00257100   -1.25218700
 H                 -3.77159600   -1.11674800   -1.65896600
 H                 -2.90682000   -2.39204400   -0.63772000
 H                 -1.79024400    1.49140300   -2.45470800
 H                 -1.18242000    2.39942300   -0.96988000
 H                 -0.78462200   -1.96288400   -1.89105900
 H                 -1.62756700   -0.67317100   -2.90317300
 H                  1.79054600   -1.49279800   -2.45371500
 H                  1.18315300   -2.40018800   -0.96830800
 H                  0.78517700    1.96154900   -1.89280300
 H                  1.62970000    0.67169100   -2.90342600
 H                  3.31840900   -1.90065800    0.23435800
 H                  3.95037200   -1.00247200   -1.25166800
 H                  3.77234400    1.11694200   -1.65727400
 H                  2.90588800    2.39238000   -0.63764300

18
Disubstituted Benzene - mCF3
 C                  0.00000000    0.00000000    0.39634400
 C                 -0.50132600   -1.09720300   -0.30841200
 C                 -0.50601400   -1.09966800   -1.70809000
 C                  0.00000000    0.00000000   -2.40470600
 C                  0.50601400    1.09966800   -1.70809000
 C                  0.50132600    1.09720300   -0.30841200
 H                  0.90805800    1.95895400   -2.24768400
 H                 -0.90805800   -1.95895400   -2.24768400
 H                  0.00000000    0.00000000   -3.49657400
 H                  0.00000000    0.00000000    1.48674000
 C                  0.98916800    2.30973400    0.44560500
 C                 -0.98916800   -2.30973400    0.44560500
 F                  1.97705200    2.94208300   -0.21254200
 F                  0.00000000    3.20790200    0.62464900
 F                  1.45293600    1.98871700    1.66601200
 F                 -1.45293600   -1.98871700    1.66601200
 F                  0.00000000   -3.20790200    0.62464900
 F                 -1.97705200   -2.94208300   -0.21254200

18
Disubstituted Benzene - oCF3
 C                  0.70636900   -0.49924200    0.02073400
 C                  1.38928000   -1.72046700    0.03515600
 C                  0.69676900   -2.93352800    0.01760500
 C                 -0.69628100   -2.93366200   -0.01762400
 C                 -1.38901000   -1.72072600   -0.03511900
 C                 -0.70630700   -0.49935700   -0.02067200
 H                  2.47883800   -1.71964000    0.06347200
 H                 -2.47856400   -1.72012900   -0.06347200
 H                  1.25174100   -3.87405900    0.03138100
 H                 -1.25107900   -3.87429200   -0.03145600
 C                  1.54190000    0.76988600   -0.00569300
 F                  1.07734800    1.70526100    0.83834300
 F                  2.81741800    0.52563700    0.34754000
 F                  1.57810900    1.31354300   -1.23485800
 C                 -1.54196900    0.76969800    0.00571300
 F                 -1.07757600    1.70509300   -0.83838600
 F                 -2.81746000    0.52517300   -0.34754200
 F                 -1.57844300    1.31335000    1.23484500

18
Disubstituted Benzene - mMe
 C                  0.00000000    0.00000000   -0.95169600
 C                  0.00000000    1.22830700   -0.27249400
 C                 -0.00314400    1.21256300    1.13139500
 C                  0.00000000    0.00000000    1.82624600
 C                  0.00314400   -1.21256300    1.13139500
 C                  0.00000000   -1.22830700   -0.27249400
 H                  0.00597600   -2.15735300    1.68284500
 H                 -0.00597600    2.15735300    1.68284500
 H                  0.00000000    0.00000000    2.91973400
 H                  0.00000000    0.00000000   -2.04670000
 C                 -0.03836000   -2.53263300   -1.03264500
 C                  0.03836000    2.53263300   -1.03264500
 H                  0.48408100   -3.33390900   -0.48728200
 H                 -1.07929300   -2.86844400   -1.18535800
 H                  0.42229200   -2.43653900   -2.02790800
 H                 -0.42229200    2.43653900   -2.02790800
 H                  1.07929300    2.86844400   -1.18535800
 H                 -0.48408100    3.33390900   -0.48728200

18
Disubstituted Benzene - oMe
 C                  0.47807500   -0.70785400    0.00062200
 C                  0.47805200    0.70790600    0.00018800
 C                 -0.74873900    1.38772900   -0.00002300
 C                 -1.96557000    0.69808500    0.00004700
 C                 -1.96556400   -0.69809900   -0.00008600
 C                 -0.74870900   -1.38772000    0.00000600
 H                 -2.90800700   -1.25198300   -0.00034600
 H                 -0.74924200    2.48178300   -0.00024400
 H                 -2.90804000    1.25193700   -0.00044400
 H                 -0.74920000   -2.48175300   -0.00016500
 C                  1.77960100    1.47095700   -0.00006800
 H                  2.39324100    1.22322700   -0.88297400
 H                  2.39301300    1.22435100    0.88323600
 H                  1.61090500    2.55762500   -0.00083600
 C                  1.77960300   -1.47099500   -0.00017800
 H                  2.39290000   -1.22305800   -0.88325300
 H                  2.39322500   -1.22455200    0.88306400
 H                  1.61071200   -2.55763500   -0.00109000

20
Disubstituted Benzene - mOMe
 C                  0.27489400   -0.65129900   -0.00014800
 C                 -1.06145200   -0.20598300   -0.00006500
 C                 -1.35373900    1.16454200    0.00000700
 C                 -0.28919200    2.07981000    0.00003400
 C                  1.03471300    1.65857500    0.00002100
 C                  1.31956200    0.27765900   -0.00007100
 H                  1.86605600    2.36541900    0.00010200
 H                 -2.38032200    1.52815400   -0.00000800
 O                  2.63429500   -0.05829000   -0.00007300
 C                  2.99852500   -1.42378800    0.00014300
 H                  4.09632700   -1.45553000    0.00039400
 H                  2.62427100   -1.94812700    0.89787600
 H                  2.62458800   -1.94825100   -0.89763500
 H                 -0.51095100    3.15035900    0.00012300
 H                  0.44656900   -1.72656100   -0.00024400
 O                 -1.99649200   -1.19124400   -0.00009100
 C                 -3.36601800   -0.84303500    0.00012100
 H                 -3.64181900   -0.26084000   -0.89761600
 H                 -3.92911000   -1.78601500   -0.00003700
 H                 -3.64179300   -0.26121300    0.89811700

20
Disubstituted Benzene - oOMe
 C                  0.15830400    0.53445900   -0.07823000
 C                 -0.86857600    1.46121000    0.14924300
 C                 -2.20389900    1.03860200    0.21055600
 C                 -2.52759100   -0.30788900    0.04749800
 C                 -1.50359800   -1.23921000   -0.16778100
 C                 -0.16931400   -0.83745800   -0.23269400
 H                 -0.63724200    2.51947300    0.27081000
 H                 -1.71734400   -2.30243100   -0.29829700
 H                 -2.98954600    1.77813900    0.38410000
 O                  0.79393300   -1.77111300   -0.49899800
 O                  1.47550900    0.84992600   -0.17882500
 C                  1.71667200   -2.05220000    0.54726900
 H                  2.37735700   -2.85108500    0.18171700
 H                  2.32397500   -1.16994300    0.80539500
 H                  1.19258500   -2.40843400    1.45326900
 C                  1.87477200    2.19930100   -0.04636200
 H                  1.61581900    2.60851900    0.94679600
 H                  2.96627200    2.21484700   -0.16538000
 H                  1.41969100    2.83829500   -0.82419400
 H                 -3.56772800   -0.63877400    0.09137100

67
Int1 - mCF3
 Rh                -4.07994400    0.47541500    0.07583500
 Cu                -1.16967300   -0.38936500   -0.07381600
 O                 -3.85324100   -0.40435000   -1.82998000
 O                 -3.07939400    2.18585800   -0.62129800
 O                 -1.86238100   -1.42162400   -1.60333300
 O                 -1.13986700    1.22855400   -1.22919300
 C                 -3.54813000    1.12751700    2.03665900
 C                 -1.94733900    2.20294000   -1.17711600
 C                 -4.41025700   -1.49477100    0.83808100
 C                 -2.91488500   -1.13679200   -2.24713500
 C                 -4.78440300    1.68163700    1.69145200
 C                 -1.48868500    3.49509900   -1.81534500
 C                 -5.62856200   -0.95444400    0.41863700
 C                 -3.03431800   -1.70643700   -3.64333700
 H                 -1.06337000    3.28693500   -2.80771400
 H                 -4.08032900   -1.72384100   -3.97429300
 H                 -2.59535400   -2.71273000   -3.68221500
 H                 -0.68441000    3.91962100   -1.19376600
 H                 -2.31124200    4.21622200   -1.89393700
 H                 -2.45637200   -1.06124700   -4.32529000
 Rh                 1.72258500   -1.43774100    0.04739600
 O                  1.74470800    0.11062800    1.45791400
 O                  0.77454900   -2.54174100    1.52345800
 O                 -0.42329300    0.70345900    1.39620200
 O                 -1.35909200   -1.94865600    1.12697800
 C                  0.96379600   -2.81420400   -1.40733900
 C                 -0.46995200   -2.59178600    1.74739100
 C                  0.75013900    0.77577400    1.86036100
 C                  2.11314000   -3.35831000   -0.82774600
 C                 -0.93140200   -3.48501500    2.87757000
 C                  0.97901800    1.78315400    2.96425800
 H                 -1.13335400   -2.84955100    3.75515200
 H                  1.98667200    1.68934200    3.38568500
 H                  0.85297500    2.79010500    2.53870100
 H                 -1.87169900   -3.98214800    2.60201900
 H                 -0.16266100   -4.22222200    3.14022500
 H                  0.21645100    1.65302600    3.74563800
 H                 -2.61588800    1.68328400    1.90701800
 H                 -3.48463600    0.29650900    2.74525400
 H                 -4.16390600   -1.57045100    1.90024300
 H                 -3.82560700   -2.16212600    0.19993400
 H                 -5.70964200    1.29995200    2.13424000
 H                 -4.84122800    2.69904800    1.28976500
 H                 -6.02429200   -1.18918000   -0.57529900
 H                 -6.36637400   -0.60626500    1.14776800
 H                  0.99402500   -2.40416600   -2.42209800
 H                 -0.03926000   -3.08661900   -1.06984600
 H                  2.03071300   -4.06171300    0.00607900
 H                  3.05919500   -3.39899600   -1.37538000
 C                  1.92196800    1.41788700   -1.16116600
 C                  2.90262800    2.01605300   -0.40623300
 C                  4.10153900    1.32238600   -0.07955800
 C                  4.29104800    0.04351600   -0.54126400
 C                  3.28694100   -0.61836400   -1.32567700
 C                  2.08120300    0.07181500   -1.61336600
 H                  0.99510100    1.93523800   -1.39851000
 H                  3.59695800   -1.47216200   -1.92848500
 H                  1.40627900   -0.27419400   -2.39678200
 H                  4.85948200    1.80321700    0.53881900
 C                  5.53869100   -0.73038400   -0.21392800
 C                  2.71632700    3.42231100    0.09836500
 F                  3.30616200    4.33400300   -0.69588500
 F                  3.24009300    3.57911400    1.32986900
 F                  1.40918800    3.75798100    0.18033900
 F                  6.08601100   -1.27109000   -1.32172900
 F                  6.47793500    0.02413400    0.37573600
 F                  5.26800100   -1.75893500    0.62000100

67
Int1 - oCF3
 Rh                 4.22783800   -0.79862600    0.03764100
 Cu                 1.36204800    0.24207600    0.04185700
 O                  4.28355800    0.89758300   -1.20782800
 O                  3.32597900   -1.86554400   -1.53133800
 O                  2.25659400    1.78216700   -0.81466200
 O                  1.39063800   -0.73151700   -1.68820800
 C                  3.44251600   -2.29810000    1.34056900
 C                  2.23112500   -1.58578600   -2.09282600
 C                  4.42525900    0.52738000    1.70181700
 C                  3.39903600    1.78448100   -1.35816100
 C                  4.71625400   -2.68453200    0.91497800
 C                  1.86714300   -2.37198700   -3.33384900
 C                  5.69786700    0.17966800    1.24064900
 C                  3.71143700    2.95127400   -2.26910000
 H                  1.20332500   -1.78577300   -3.98265700
 H                  4.76694800    2.95329500   -2.56705900
 H                  3.45316300    3.89288500   -1.76295700
 H                  1.32690700   -3.28015800   -3.01848400
 H                  2.76922800   -2.68296100   -3.87670100
 H                  3.07454200    2.87528300   -3.16465400
 Rh                -1.47643900    1.30204400    0.05946600
 O                 -1.53415500   -0.35770400    1.33326900
 O                 -0.60731900    2.31006100    1.64333000
 O                  0.47030800   -1.28666800    0.92849100
 O                  1.35807900    1.21830100    1.76232400
 C                 -0.73967200    2.82037400   -1.25392600
 C                  0.50976900    2.05331100    2.17871400
 C                 -0.65683400   -1.25102100    1.49920500
 C                 -1.91074500    3.27940100   -0.64355700
 C                  0.87140300    2.82245400    3.43036700
 C                 -1.00561100   -2.37218300    2.45170600
 H                  1.13582400    2.11069000    4.22651400
 H                 -2.01561500   -2.74392800    2.22778500
 H                 -0.27116200   -3.18468800    2.39209600
 H                  1.76497000    3.43235300    3.22565900
 H                  0.04606400    3.46659800    3.75648300
 H                 -1.02089700   -1.96945300    3.47694000
 H                  2.53894600   -2.66266800    0.84596400
 H                  3.27930400   -1.92136100    2.35440100
 H                  4.02309300    0.09618700    2.62251900
 H                  3.93816100    1.45816100    1.39976400
 H                  5.57305100   -2.62604800    1.59323100
 H                  4.83268600   -3.37283100    0.07083600
 H                  6.23693200    0.84113900    0.55409000
 H                  6.32100200   -0.52508500    1.79946800
 H                 -0.75149600    2.49820500   -2.30120000
 H                  0.24988400    3.08835900   -0.87602400
 H                 -1.85385900    3.90744500    0.25030500
 H                 -2.85664700    3.33728600   -1.19019200
 C                 -1.61554900   -1.50147000   -1.44869000
 C                 -2.65541700   -2.12134100   -0.79762800
 C                 -3.82365300   -1.40349000   -0.41836700
 C                 -3.97154000   -0.08066700   -0.81415000
 C                 -2.90613100    0.57261700   -1.51404300
 C                 -1.69791500   -0.11846700   -1.77324100
 H                 -0.70931300   -2.04748300   -1.70408600
 H                 -2.57663200   -3.17428600   -0.52803500
 H                 -3.14815200    1.47574000   -2.07004400
 H                 -0.94424200    0.29050800   -2.44541900
 C                 -4.85379600   -2.15169800    0.40901700
 F                 -5.87875900   -2.59929600   -0.33513600
 F                 -4.30371500   -3.23534600    0.99951600
 F                 -5.36138700   -1.39540100    1.39400200
 C                 -5.18258800    0.77668900   -0.49282600
 F                 -5.11264300    1.28007900    0.75368900
 F                 -5.26719600    1.83171300   -1.32883100
 F                 -6.33874000    0.10533000   -0.59825900

67
Int1 - mMe
 Rh                 3.50399400    0.50281300   -0.08217500
 Cu                 0.54610200   -0.29519300    0.02274700
 O                  3.33973700   -0.75273400    1.60175500
 O                  2.60668700    2.04546000    1.02882700
 O                  1.29432100   -1.62560100    1.28330600
 O                  0.62547200    1.07391600    1.46036500
 C                  2.95018700    1.60892900   -1.82258400
 C                  1.49030400    1.98149200    1.61637900
 C                  3.67743100   -1.25964300   -1.27402500
 C                  2.38781400   -1.52250600    1.90967100
 C                  4.22210400    2.01372700   -1.40850800
 C                  1.13777400    3.11444400    2.55608200
 C                  4.94678600   -0.88592600   -0.82224700
 C                  2.54978300   -2.38865200    3.13974600
 H                  0.41172000    2.78174900    3.30906200
 H                  3.59260900   -2.40759900    3.47953400
 H                  2.19302500   -3.40670500    2.92792700
 H                  0.67352100    3.91895600    1.96175700
 H                  2.03954000    3.52035900    3.03319100
 H                  1.91282300   -1.97581800    3.93856700
 Rh                -2.38412700   -1.04334400    0.00882900
 O                 -2.21163400    0.32027200   -1.58804300
 O                 -1.57421600   -2.43325800   -1.30273500
 O                 -0.11399400    1.05641700   -1.25536100
 O                  0.53931100   -1.66072000   -1.40975300
 C                 -1.81248800   -2.27933900    1.63868100
 C                 -0.39339300   -2.43852700   -1.75283600
 C                 -1.21420400    1.02945500   -1.88190900
 C                 -3.00764400   -2.76755100    1.09166900
 C                 -0.05750600   -3.46863100   -2.81058600
 C                 -1.31966000    1.93930300   -3.08667200
 H                  0.23250500   -2.94560000   -3.73500100
 H                 -2.34296900    1.96041000   -3.48083000
 H                 -0.99600900    2.95260200   -2.80872200
 H                  0.81217600   -4.05638600   -2.48045200
 H                 -0.90956200   -4.12991400   -3.00932500
 H                 -0.62980800    1.57576200   -3.86446100
 H                  2.05057700    2.15704900   -1.53306300
 H                  2.82473600    0.96703500   -2.69948200
 H                  3.37658800   -1.08789700   -2.31104900
 H                  3.08542900   -2.02333300   -0.76275800
 H                  5.11437900    1.70367300   -1.96121500
 H                  4.34330200    2.90674100   -0.78580700
 H                  5.37774500   -1.35720200    0.06748300
 H                  5.66756700   -0.42333700   -1.50345300
 H                 -1.82061400   -1.73343900    2.58927000
 H                 -0.84401000   -2.71821400    1.38592900
 H                 -2.98269100   -3.59313100    0.37360300
 H                 -3.96355800   -2.63465500    1.60801600
 C                 -2.32729600    2.06013500    0.84187600
 C                 -3.32711100    2.62442400    0.07148500
 C                 -4.56442800    1.93164600   -0.07254400
 C                 -4.81123600    0.72838700    0.55895400
 C                 -3.77184400    0.14849300    1.36316600
 C                 -2.52392200    0.80511000    1.48043600
 H                 -1.36279700    2.55372900    0.95540400
 H                 -4.06078700   -0.60919000    2.09380000
 H                 -1.78343700    0.49193600    2.21683700
 H                 -5.34623200    2.37950800   -0.69388400
 C                 -6.13149000    0.01340700    0.45062000
 C                 -3.13771700    3.94569800   -0.62769800
 H                 -6.57833200   -0.14261900    1.44739900
 H                 -5.99642600   -0.98472000    0.00195800
 H                 -6.85159000    0.57165400   -0.16505800
 H                 -3.24266900    3.82855200   -1.71897200
 H                 -3.90120100    4.67628000   -0.31142700
 H                 -2.14544700    4.37499100   -0.42571900

67
Int1 - oMe
 Rh                 3.55331400   -0.57772500    0.13486900
 Cu                 0.60772300    0.25447500   -0.01396800
 O                  3.44740800    0.72666900   -1.51571200
 O                  2.66979300   -2.07519600   -1.04603400
 O                  1.39999700    1.60515400   -1.22627900
 O                  0.70060300   -1.08107300   -1.48246000
 C                  2.94421100   -1.72594200    1.82927500
 C                  1.56592800   -1.98532800   -1.65360400
 C                  3.71434600    1.14915800    1.37962700
 C                  2.50840100    1.51098300   -1.82700800
 C                  4.21954200   -2.13695800    1.43243800
 C                  1.23055900   -3.08179100   -2.64188900
 C                  4.99153000    0.77024100    0.95521500
 C                  2.70743400    2.40897000   -3.02854800
 H                  0.51340000   -2.72254900   -3.39115700
 H                  3.75712300    2.42283400   -3.34672100
 H                  2.36067200    3.42565400   -2.79445000
 H                  0.76336100   -3.91199400   -2.08653700
 H                  2.14077600   -3.46418500   -3.12249500
 H                  2.08081600    2.02869300   -3.85129900
 Rh                -2.30097900    1.04012900   -0.06035200
 O                 -2.18361200   -0.33852800    1.52550100
 O                 -1.50516800    2.41428200    1.27165900
 O                 -0.09807100   -1.11788700    1.21882400
 O                  0.58386500    1.58890300    1.44778800
 C                 -1.68845900    2.28114900   -1.67184600
 C                 -0.34101000    2.38695700    1.76345000
 C                 -1.21550800   -1.09036800    1.81336800
 C                 -2.88948800    2.77611400   -1.14446600
 C                 -0.01873600    3.40145400    2.84029500
 C                 -1.40857800   -2.08963700    2.93251400
 H                  0.22579500    2.86516500    3.77024900
 H                 -2.30996800   -1.86164100    3.51469000
 H                 -1.51568300   -3.08878600    2.48048500
 H                  0.87573000    3.97058200    2.54562700
 H                 -0.86146600    4.08147500    3.01401000
 H                 -0.52064600   -2.11008000    3.58025500
 H                  2.04380100   -2.25261100    1.50440100
 H                  2.80789700   -1.10747900    2.72131700
 H                  3.37972000    0.95356300    2.40191600
 H                  3.14828300    1.93471700    0.87218500
 H                  5.10319100   -1.85580300    2.01366500
 H                  4.34256800   -3.01299900    0.78643900
 H                  5.45509800    1.25998400    0.09220600
 H                  5.68541700    0.27895100    1.64421400
 H                 -1.68411200    1.74223900   -2.62634900
 H                 -0.72110300    2.70938400   -1.39754900
 H                 -2.87263900    3.59750800   -0.42139000
 H                 -3.83591500    2.65441400   -1.68076300
 C                 -2.26796500   -2.05544900   -0.94867400
 C                 -3.27668600   -2.59898000   -0.17977500
 C                 -4.51293400   -1.93022900    0.02428500
 C                 -4.74117600   -0.71231500   -0.61814800
 C                 -3.71025800   -0.14722700   -1.43312300
 C                 -2.45815500   -0.79396500   -1.56987500
 H                 -1.31420400   -2.56593100   -1.07324600
 H                 -3.12306100   -3.56900100    0.30209600
 H                 -3.99696600    0.63337900   -2.13946400
 H                 -1.72347300   -0.46723500   -2.30563100
 C                 -5.56081100   -2.53305400    0.92453600
 C                 -6.05215000    0.01423700   -0.46868300
 H                 -6.07024200    0.94055300   -1.06042700
 H                 -6.23611300    0.28563700    0.58459900
 H                 -6.90362900   -0.61198900   -0.78442400
 H                 -5.76873600   -1.87300900    1.78423900
 H                 -6.52032600   -2.67511800    0.39938700
 H                 -5.24312300   -3.50896300    1.31923900

69
Int1 - mOMe
 Rh                -3.67621200    0.47366400    0.17704500
 Cu                -0.70884000   -0.26071900   -0.05126900
 O                 -3.55215400   -0.73565400   -1.54682500
 O                 -2.84717500    2.05866800   -0.92276600
 O                 -1.47928500   -1.57345500   -1.31426200
 O                 -0.86695400    1.13872500   -1.45709200
 C                 -3.02595700    1.50494200    1.92555000
 C                 -1.75682600    2.02978300   -1.55908200
 C                 -3.83373300   -1.32853000    1.31488700
 C                 -2.59542700   -1.47955900   -1.90118400
 C                 -4.31646800    1.93265900    1.59788200
 C                 -1.46518800    3.18554600   -2.49248300
 C                 -5.10979900   -0.92760800    0.91061100
 C                 -2.78047700   -2.32032400   -3.14570300
 H                 -0.85063000    2.84872600   -3.33783700
 H                 -3.83898000   -2.38883300   -3.42572300
 H                 -2.35441500   -3.32125300   -2.98872800
 H                 -0.88811300    3.94009800   -1.93295200
 H                 -2.39412800    3.65157800   -2.84522500
 H                 -2.21851300   -1.84666700   -3.96698300
 Rh                 2.19012600   -1.30921900   -0.09836200
 O                  2.09226500    0.08984800    1.48341800
 O                  1.23592200   -2.62732100    1.19688200
 O                  0.08208200    1.05450600    1.19307800
 O                 -0.75655400   -1.60007800    1.40079300
 C                  1.56452000   -2.55040900   -1.70090700
 C                  0.08368300   -2.49468600    1.69483700
 C                  1.18966600    0.90963800    1.79372600
 C                  2.73837500   -3.07816600   -1.14416600
 C                 -0.34520200   -3.50093900    2.74209100
 C                  1.48182400    1.84613200    2.94624400
 H                 -0.64102200   -2.96432400    3.65617800
 H                  2.16127300    2.63059800    2.57720400
 H                  0.56220900    2.31100400    3.32330600
 H                 -1.23330300   -4.03973000    2.37721200
 H                  0.45886900   -4.21241000    2.96592300
 H                  1.99951200    1.30326000    3.74907300
 H                 -2.14005200    2.06346600    1.61243700
 H                 -2.85604800    0.82699100    2.76700200
 H                 -3.50103900   -1.19367600    2.34724300
 H                 -3.26296000   -2.07794400    0.76095700
 H                 -5.17839400    1.60424200    2.18707600
 H                 -4.46552800    2.85310500    1.02310700
 H                 -5.56760800   -1.36128700    0.01508100
 H                 -5.80771300   -0.47965800    1.62455800
 H                  1.59477200   -2.04067000   -2.67036000
 H                  0.57681700   -2.93036100   -1.42705300
 H                  2.68323800   -3.88393600   -0.40536100
 H                  3.69491600   -2.99994500   -1.67052400
 C                  2.17608800    1.73019100   -1.14509600
 C                  3.07354100    2.34269600   -0.28587400
 C                  4.31871700    1.73743500    0.04599800
 C                  4.63296300    0.49594800   -0.47024700
 C                  3.70492100   -0.19568800   -1.32708600
 C                  2.48675100    0.44570500   -1.65817600
 H                  1.21481300    2.16564000   -1.39460600
 H                  4.12725700   -0.97699700   -1.95965000
 H                  1.86897600    0.06777700   -2.47297900
 H                  4.97748600    2.27922000    0.72219200
 O                  5.78695900   -0.16671500   -0.24567500
 O                  2.84418200    3.53071800    0.32662100
 C                  1.59931600    4.17752400    0.10891600
 H                  0.75705900    3.52757100    0.40141700
 H                  1.60390500    5.07894100    0.73520200
 H                  1.47955500    4.47250600   -0.94821500
 C                  6.75844300    0.41239100    0.60694000
 H                  6.36155700    0.56165600    1.62628800
 H                  7.59970700   -0.29156300    0.64635700
 H                  7.11402500    1.38168900    0.21500700

69
Int1 - oOMe
 Rh                -3.74499000    0.71935400    0.10115900
 Cu                -0.84444400   -0.28933800    0.00148600
 O                 -3.77751400   -0.87921800   -1.26868900
 O                 -2.85021100    1.91652500   -1.37618800
 O                 -1.75202700   -1.78714400   -0.92373000
 O                 -0.93403800    0.77598100   -1.67193800
 C                 -3.00565700    2.13432000    1.51899500
 C                 -1.77173200    1.66746200   -1.98550600
 C                 -3.92207500   -0.72848200    1.65951300
 C                 -2.88916200   -1.75206300   -1.47436600
 C                 -4.27839900    2.53016900    1.09885500
 C                 -1.43173000    2.54559400   -3.17115300
 C                 -5.20062100   -0.37131400    1.22048800
 C                 -3.19272300   -2.84608100   -2.47491700
 H                 -0.75439900    2.02314700   -3.85894800
 H                 -4.25937500   -2.86861300   -2.72996100
 H                 -2.87041800   -3.81733800   -2.07311700
 H                 -0.91641600    3.44485600   -2.79473000
 H                 -2.34366900    2.86905100   -3.69026800
 H                 -2.60305200   -2.65458600   -3.38585000
 Rh                 2.02666800   -1.23045200    0.00682600
 O                  1.99917300    0.35627300    1.39242300
 O                  1.17749700   -2.39233400    1.49545300
 O                 -0.03076400    1.22529700    0.97037600
 O                 -0.81977300   -1.36446200    1.66503500
 C                  1.28134100   -2.61866300   -1.41210600
 C                  0.04820400   -2.20334600    2.03167500
 C                  1.08668700    1.20589500    1.56555700
 C                  2.49377400   -3.10175700   -0.89825300
 C                 -0.30934700   -3.07071300    3.21988700
 C                  1.33928800    2.32427300    2.55329600
 H                 -0.63964700   -2.42941500    4.05041000
 H                  2.33546200    2.23743000    3.00407400
 H                  1.24807800    3.28670900    2.02690500
 H                 -1.15954100   -3.71422900    2.94432200
 H                  0.53949400   -3.69083400    3.53254600
 H                  0.56502000    2.30359000    3.33526400
 H                 -2.09860000    2.54122000    1.06595800
 H                 -2.85553300    1.69066100    2.50763500
 H                 -3.53158700   -0.36038700    2.61212200
 H                 -3.41482200   -1.62382400    1.29059400
 H                 -5.14556300    2.41224900    1.75601700
 H                 -4.39191500    3.27290200    0.30175000
 H                 -5.72613700   -0.99093400    0.48607200
 H                 -5.83826800    0.27718100    1.82910200
 H                  1.23679500   -2.20070400   -2.42407900
 H                  0.31828100   -2.96950600   -1.03316600
 H                  2.49310500   -3.83895300   -0.08897000
 H                  3.40303100   -3.09092400   -1.50807100
 C                  2.08637500    1.70606100   -1.39696200
 C                  3.03051400    2.39922000   -0.65465000
 C                  4.23201800    1.78672200   -0.23889300
 C                  4.50513100    0.46412600   -0.63057800
 C                  3.55105400   -0.25243700   -1.40729800
 C                  2.32233800    0.36606500   -1.76886000
 H                  1.14880800    2.17928100   -1.68139600
 H                  2.82412100    3.42923600   -0.36389500
 H                  3.88983100   -1.13330900   -1.94905000
 H                  1.66055000   -0.09418500   -2.50115100
 O                  5.68132200   -0.05987100   -0.22361600
 O                  5.17090000    2.38795900    0.53181400
 C                  4.95930200    3.71392300    0.97008600
 H                  5.83073800    3.98218300    1.58216300
 H                  4.88577300    4.42205200    0.12483100
 H                  4.04789600    3.80157500    1.58850000
 C                  5.90891000   -1.44827700   -0.38233200
 H                  6.85531900   -1.66835300    0.12899800
 H                  5.09567900   -2.03928700    0.07533000
 H                  6.00682900   -1.73398600   -1.44473800

67
TS1 - mCF3
 Rh                 3.28643500   -1.34163100   -0.97414200
 Cu                 1.27521600    0.46815800    0.27484100
 O                  1.44989200   -2.11071300   -1.69400500
 O                  2.88954700   -2.28254300    0.84605100
 O                  0.20924600   -0.31114400   -1.19783100
 O                  1.04356000   -1.13505100    1.40419700
 C                  4.50278000   -0.00167200    0.15117500
 C                  1.86423900   -2.08604400    1.55875600
 C                  3.26292100    0.07254500   -2.59153300
 C                  0.35816300   -1.47668300   -1.67155400
 C                  5.30024200   -1.04905700   -0.32500100
 C                  1.59053300   -3.07828500    2.66325300
 C                  3.87250900   -1.10693500   -3.01855400
 C                 -0.87099300   -2.17205900   -2.20765500
 H                  2.53337700   -3.49082300    3.04509900
 H                 -1.65482200   -1.45096000   -2.47243900
 H                 -1.25490200   -2.81016100   -1.39609100
 H                  0.99281100   -3.89904200    2.23827600
 H                  1.00275800   -2.61474600    3.46409200
 H                 -0.61668600   -2.81395600   -3.06144500
 Rh                -1.26320400    2.44286300    0.35987800
 O                 -0.57562600    2.13131300    2.31104900
 O                  0.49453800    3.63560600    0.00837800
 O                  1.55089400    1.47339000    1.97181700
 O                  1.89689100    2.04501300   -0.71875400
 C                 -1.48578300    2.44639100   -1.80193100
 C                  1.59494200    3.25088300   -0.47104800
 C                  0.61959400    1.93383400    2.68875200
 C                 -2.15685200    3.54609300   -1.28070800
 C                  2.65154700    4.29198800   -0.75905700
 C                  0.94811100    2.23194600    4.13330900
 H                  3.35196300    4.30337900    0.09226500
 H                  0.99301900    1.27494400    4.67817300
 H                  1.94060700    2.69879300    4.20102900
 H                  3.22125600    4.01725200   -1.65725500
 H                  2.20677000    5.28913200   -0.86686000
 H                  0.18434900    2.87210300    4.59138100
 H                  4.10941800   -0.02479500    1.17313800
 H                  4.53329900    0.99388700   -0.29929400
 H                  3.85670200    0.95976900   -2.35907800
 H                  2.20816200    0.27959400   -2.78768600
 H                  5.99180400   -0.88357900   -1.15718700
 H                  5.54124900   -1.89875300    0.32269600
 H                  3.29367600   -1.86486700   -3.55719100
 H                  4.95782700   -1.16507800   -3.14397600
 H                 -2.01864600    1.56311900   -2.15718700
 H                 -0.45199100    2.52381100   -2.14789200
 H                 -1.66290000    4.52063700   -1.22094500
 H                 -3.24858000    3.56280400   -1.22180600
 C                 -4.20547700   -0.62356300   -0.51630500
 C                 -3.72930200   -1.71654600    0.20554000
 C                 -2.63528400   -1.52464000    1.05240500
 C                 -2.01508600   -0.27683100    1.16784300
 C                 -2.46008200    0.81693900    0.40297800
 C                 -3.59496300    0.63037100   -0.40414900
 H                 -1.15871300   -0.18596000    1.83168200
 H                 -2.66030300    2.56217700    0.94158200
 H                 -4.01587300    1.45661300   -0.97790400
 H                 -4.20425900   -2.69336300    0.11723500
 C                 -5.32313100   -0.80567800   -1.50850000
 F                 -4.83455600   -1.01921900   -2.75171000
 F                 -6.11351800    0.28121300   -1.58746200
 F                 -6.10619800   -1.85658800   -1.21132200
 C                 -2.06258300   -2.70831000    1.78566100
 F                 -1.48935400   -2.36455100    2.95052700
 F                 -1.10804600   -3.32907800    1.04457100
 F                 -2.99564300   -3.63944800    2.05426800

67
TS1 - oCF3
 Rh                 2.64502500   -2.33590200   -0.09863700
 Cu                 1.11659500    0.23017900   -0.00052300
 O                  1.07542000   -2.56956000   -1.48989200
 O                  1.26853500   -2.64403600    1.45040000
 O                  0.38787700   -0.44268700   -1.70763700
 O                 -0.11982500   -0.93969700    0.99070000
 C                  3.84866600   -1.33152900    1.34523600
 C                  0.18713900   -2.00589600    1.59627500
 C                  3.76332500   -1.39009100   -1.66301800
 C                  0.34633800   -1.67573100   -2.00177000
 C                  4.18308200   -2.68990300    1.33932300
 C                 -0.83591000   -2.55302800    2.56360800
 C                  3.98811400   -2.76736800   -1.70472900
 C                 -0.67886900   -2.11627100   -3.01966200
 H                 -0.44685900   -3.42516500    3.10259900
 H                 -0.97145100   -1.28388900   -3.67070700
 H                 -1.57530600   -2.44966400   -2.47344500
 H                 -1.73925100   -2.83079300    2.00212300
 H                 -1.12618400   -1.76126000    3.26991400
 H                 -0.29846000   -2.96316500   -3.60577200
 Rh                -0.20686200    3.04867400   -0.05769300
 O                  0.39099800    2.91829100    1.92540000
 O                  1.89267700    3.40432300   -0.39849100
 O                  1.63471300    1.04859400    1.74140500
 O                  2.49829400    1.30773400   -0.90523600
 C                 -0.20663900    2.84192500   -2.25011700
 C                  2.74073100    2.53944900   -0.75356800
 C                  1.19394700    2.04613700    2.37379900
 C                 -1.12948400    3.81608300   -1.91113100
 C                  4.16153200    2.99179000   -1.00386200
 C                  1.64469400    2.19791800    3.80887600
 H                  4.77017900    2.69734500   -0.13338700
 H                  1.36864500    3.17902700    4.21370100
 H                  1.16564000    1.40564100    4.40629200
 H                  4.57006200    2.47469600   -1.88330400
 H                  4.21791000    4.07996200   -1.13050400
 H                  2.73162900    2.04526700    3.87114200
 H                  3.14254100   -0.92165000    2.07275600
 H                  4.50740600   -0.58811900    0.88706600
 H                  4.52030900   -0.70755000   -1.26889600
 H                  3.02358200   -0.90824300   -2.30699500
 H                  5.11924500   -3.03030200    0.88585400
 H                  3.74472800   -3.37000800    2.07748200
 H                  3.41281700   -3.40131800   -2.38797100
 H                  4.93331500   -3.19159800   -1.35283500
 H                 -0.47540500    1.81140500   -2.49172800
 H                  0.80086600    3.13500400   -2.55065500
 H                 -0.85750200    4.87596600   -1.95074500
 H                 -2.20234800    3.60586600   -1.90662000
 C                 -3.27666200    0.02501800   -0.46132000
 C                 -3.58889600   -0.32227200    0.87010000
 C                 -2.99519500    0.41398700    1.89847700
 C                 -2.09886100    1.44810900    1.63464500
 C                 -1.72985200    1.76674800    0.31697300
 C                 -2.37657500    1.06232600   -0.71428000
 H                 -3.23585000    0.17133500    2.93376300
 H                 -1.66620300    1.99364100    2.47205700
 H                 -1.57206300    3.60413400    0.32719700
 H                 -2.17040100    1.28488100   -1.75555900
 C                 -4.48134300   -1.48454600    1.24701500
 F                 -5.62995700   -1.50990000    0.55073600
 F                 -3.87096700   -2.67413400    1.03725900
 F                 -4.81416300   -1.45423200    2.55026600
 C                 -3.92225100   -0.64071100   -1.66143900
 F                 -5.21260800   -0.29112600   -1.79951200
 F                 -3.31079500   -0.30376900   -2.81554700
 F                 -3.87727600   -1.98660900   -1.58459900

67
TS1 - mMe
 Rh                -3.36095900    0.70531800   -0.50887700
 Cu                -0.74123000   -0.51043400    0.36429900
 O                 -1.91537800    1.93148900   -1.46378700
 O                 -2.96362300    1.75878400    1.25166900
 O                 -0.21106900    0.49277200   -1.25637200
 O                 -0.81999400    1.13324300    1.47420600
 C                 -4.01528800   -0.87721300    0.75742700
 C                 -1.81592800    1.85099300    1.77314800
 C                 -3.20044900   -0.69543700   -2.12980900
 C                 -0.71403700    1.58800800   -1.64547300
 C                 -5.11677000   -0.08445400    0.41232400
 C                 -1.61757500    2.92501600    2.81798100
 C                 -4.14300300    0.28062200   -2.45430200
 C                  0.21458000    2.53591600   -2.36671300
 H                 -2.51621600    3.01383600    3.44348500
 H                  0.69221000    2.00823900   -3.20580100
 H                  1.01790400    2.82306100   -1.66923500
 H                 -1.47184600    3.88697900    2.30069800
 H                 -0.73248200    2.71675300    3.43130700
 H                 -0.31498400    3.42571900   -2.72799200
 Rh                 2.40716500   -1.43305900   -0.01541700
 O                  1.87423800   -1.39481400    2.01308000
 O                  1.03733600   -3.13984800   -0.31437200
 O                 -0.37818200   -1.50287100    2.03615500
 O                 -0.98166000   -2.19302000   -0.58858100
 C                  2.47307800   -1.25185900   -2.16396000
 C                 -0.18834300   -3.18599600   -0.58101600
 C                  0.76125200   -1.61132500    2.57375100
 C                  3.40412300   -2.20868700   -1.77777600
 C                 -0.80603000   -4.53088800   -0.90218000
 C                  0.78453200   -1.99439100    4.03731200
 H                 -1.28394300   -4.91305400    0.01484900
 H                  1.78208700   -2.33266600    4.34333800
 H                  0.50642200   -1.10662200    4.62836100
 H                 -1.58848500   -4.42047500   -1.66554900
 H                 -0.04084100   -5.24687200   -1.22774200
 H                  0.03232100   -2.77142600    4.23274000
 H                 -3.50250900   -0.72649600    1.71344000
 H                 -3.85272500   -1.85897400    0.30439700
 H                 -3.51411500   -1.69839900   -1.82937600
 H                 -2.16410900   -0.63540900   -2.47014000
 H                 -5.85083900   -0.44489200   -0.31533100
 H                 -5.47844400    0.68880700    1.09862000
 H                 -3.85654300    1.14666500   -3.06062000
 H                 -5.21396000    0.05819300   -2.42735400
 H                  2.78605800   -0.25213500   -2.47223900
 H                  1.45504000   -1.53466500   -2.44801200
 H                  3.14085100   -3.27024100   -1.76800700
 H                  4.47293600   -1.98012300   -1.78854700
 C                  4.64100800    2.24287900   -0.66200800
 C                  3.78937200    3.16305700   -0.02931400
 C                  2.65327500    2.73724200    0.67040100
 C                  2.36646400    1.36232600    0.73188900
 C                  3.16776600    0.42602100    0.06497100
 C                  4.31666500    0.87915900   -0.60889100
 H                  1.47698800    1.05156700    1.27844900
 H                  3.83473700   -1.49822400    0.45518300
 H                  4.97119700    0.17034900   -1.12333900
 H                  4.02024700    4.23184700   -0.08190300
 C                  5.89171600    2.71363000   -1.36652800
 C                  1.71972900    3.71915100    1.33788100
 H                  6.23621900    1.98441800   -2.11590300
 H                  5.73085200    3.67771100   -1.87464800
 H                  6.71775100    2.86129100   -0.64862200
 H                  2.04142600    4.76037900    1.18647200
 H                  0.69625800    3.61209900    0.94375400
 H                  1.65677300    3.53518700    2.42317200

67
TS1 - oMe
 Rh                -3.30383600    0.13971000    0.12676600
 Cu                -0.30458100   -0.35906800   -0.05812800
 O                 -2.70407200    1.04263100   -1.68302200
 O                 -2.50635100    1.77792800    1.16084100
 O                 -0.61103500    0.25418700   -1.91319500
 O                 -0.35101200    1.50145600    0.58702700
 C                 -3.10816600   -0.94939400    1.94808900
 C                 -1.29991700    2.15386100    1.09869200
 C                 -3.44066200   -1.70588500   -0.94827900
 C                 -1.61672900    0.90914200   -2.31109800
 C                 -4.36594900   -0.33855000    1.91496000
 C                 -0.96691200    3.52168200    1.65304100
 C                 -4.66009800   -1.03071300   -1.03739400
 C                 -1.51189500    1.60868600   -3.64931700
 H                 -1.63075800    3.77200200    2.49100600
 H                 -0.62468500    1.27540500   -4.20140300
 H                 -1.43839200    2.69259500   -3.46845000
 H                 -1.13015200    4.26398500    0.85454200
 H                  0.08734200    3.56515800    1.95396200
 H                 -2.42332500    1.43116400   -4.23752200
 Rh                 2.79794100   -1.31265700   -0.11028500
 O                  2.34521400   -1.20660200    1.91817000
 O                  1.61030500   -3.11172600   -0.16623100
 O                  0.11397100   -0.92393400    1.79057000
 O                 -0.39710600   -2.23226700   -0.65127800
 C                  2.79762700   -1.36644500   -2.29119900
 C                  0.38411800   -3.20524600   -0.43696000
 C                  1.19120100   -1.11186200    2.42224200
 C                  3.85426100   -2.13021500   -1.81183400
 C                 -0.23014900   -4.58762400   -0.49484200
 C                  1.08393000   -1.20146400    3.92885800
 H                 -0.75495600   -4.76658400    0.45797100
 H                  1.99764500   -1.61930100    4.36908200
 H                  0.92574200   -0.18367000    4.32094100
 H                 -0.97654200   -4.63758700   -1.29962900
 H                  0.53925300   -5.35852300   -0.62766100
 H                  0.20736400   -1.80387900    4.20565100
 H                 -2.26260900   -0.48976800    2.46656700
 H                 -3.00170400   -2.02488500    1.77857900
 H                 -3.32488900   -2.57326700   -0.29297700
 H                 -2.68932300   -1.64570000   -1.73942700
 H                 -5.26778900   -0.93052400    1.73003700
 H                 -4.52875800    0.61848900    2.42218200
 H                 -4.88755300   -0.41300500   -1.91284500
 H                 -5.52765900   -1.36326100   -0.45939800
 H                  2.99355500   -0.38644700   -2.72960100
 H                  1.83214200   -1.81408800   -2.54435600
 H                  3.73773800   -3.20705200   -1.65108100
 H                  4.88265800   -1.76642800   -1.88444500
 C                  2.08400700    2.86405100   -0.85685800
 C                  2.61257300    3.52787400    0.26934900
 C                  3.31123900    2.76772900    1.21739600
 C                  3.48662400    1.38922500    1.07320000
 C                  2.96470600    0.72100600   -0.04863600
 C                  2.29190400    1.48600800   -1.01406900
 H                  3.72428200    3.26468100    2.10095900
 H                  4.00612100    0.83262600    1.85521200
 H                  4.15866100   -0.65556600    0.03233600
 H                  1.81858500    1.01127700   -1.87227000
 C                  2.40917600    5.01019700    0.45855100
 C                  1.24198100    3.60838800   -1.86138600
 H                  1.75420700    4.50212200   -2.25424600
 H                  0.97156900    2.96662600   -2.71112500
 H                  0.30303100    3.95784400   -1.39714200
 H                  2.84583300    5.59056000   -0.37234500
 H                  2.86752000    5.36454400    1.39364200
 H                  1.33739400    5.26997700    0.48920700

69
TS1 - mOMe
 Rh                 3.32436600   -1.22225600   -0.56215800
 Cu                 1.04432700    0.56907600    0.23544100
 O                  1.66575400   -2.12601700   -1.51473600
 O                  2.68394300   -2.18140100    1.18448400
 O                  0.26614800   -0.38599800   -1.31121100
 O                  0.80031600   -0.98808900    1.42284200
 C                  4.28509000    0.19480400    0.70456000
 C                  1.55724000   -1.95825500    1.71101600
 C                  3.46143200    0.16844500   -2.19389100
 C                  0.53921500   -1.57207600   -1.65754600
 C                  5.19210300   -0.82508200    0.39155500
 C                  1.05486400   -2.90107000    2.77828600
 C                  4.20759500   -0.97189700   -2.49331600
 C                 -0.58894100   -2.39418000   -2.23365200
 H                  1.68433700   -3.79638400    2.85059600
 H                 -1.26602900   -1.76113600   -2.82243600
 H                 -1.16271200   -2.78498700   -1.37718900
 H                  0.01340200   -3.16277000    2.54083300
 H                  1.05032100   -2.37231300    3.74458000
 H                 -0.21151600   -3.23461000   -2.82961900
 Rh                -1.85050100    2.04876700    0.11301300
 O                 -1.14699000    1.84135000    2.08780000
 O                 -0.24686900    3.44503100   -0.28877100
 O                  1.08909800    1.65598700    1.89135300
 O                  1.51702300    2.15481000   -0.80301300
 C                 -2.12715300    1.99249600   -2.02043000
 C                  0.93175700    3.27446900   -0.69622700
 C                  0.03279400    1.90510100    2.54059100
 C                 -2.86530700    3.05360300   -1.50026700
 C                  1.73953000    4.49850400   -1.06810200
 C                  0.19790600    2.26336700    4.00065500
 H                  2.33003700    4.79464300   -0.18538000
 H                 -0.68152100    2.79977400    4.37834400
 H                  0.31384900    1.32522300    4.56804100
 H                  2.44143500    4.26289400   -1.87940400
 H                  1.08289800    5.33221800   -1.34755600
 H                  1.11097400    2.85686000    4.14511100
 H                  3.72857800    0.17815900    1.64768400
 H                  4.35941200    1.18235500    0.24038000
 H                  3.95263500    1.09833800   -1.89594300
 H                  2.43870000    0.29963200   -2.55552300
 H                  6.00295100   -0.64381000   -0.32103700
 H                  5.35922300   -1.65115100    1.09113700
 H                  3.77280200   -1.77363400   -3.10004500
 H                  5.30074900   -0.95541200   -2.44863300
 H                 -2.61317300    1.07013300   -2.34420900
 H                 -1.11484700    2.14712800   -2.40493000
 H                 -2.44780100    4.06473500   -1.48457000
 H                 -3.95302500    2.98680600   -1.41298300
 C                 -4.71007800   -1.16888000   -0.54824900
 C                 -4.05696800   -2.25919800    0.04864200
 C                 -2.85566900   -2.02101600    0.73676400
 C                 -2.31786200   -0.73107900    0.84224900
 C                 -2.94808300    0.34048000    0.19401900
 C                 -4.16209300    0.11978600   -0.47713400
 H                 -1.38009600   -0.62160500    1.38078000
 H                 -3.23709200    2.02952000    0.72781500
 H                 -4.70971700    0.92057900   -0.97512500
 H                 -4.47092000   -3.26090700   -0.02097200
 O                 -5.88398800   -1.27509200   -1.22863700
 O                 -2.12313600   -3.01679700    1.31834100
 C                 -6.50632100   -2.53643800   -1.34757500
 H                 -7.42920000   -2.37849500   -1.92196100
 H                 -5.87040500   -3.26129900   -1.88808900
 H                 -6.76835100   -2.96197100   -0.36173400
 C                 -2.58398600   -4.35048300    1.25808800
 H                 -2.66558400   -4.71068900    0.21662700
 H                 -1.83928700   -4.96136500    1.78611300
 H                 -3.56321900   -4.47132700    1.75516500

69
TS1 - oOMe
 Rh                 3.65293500   -1.11181600   -0.34146700
 Cu                 1.03123700    0.23513500    0.08999600
 O                  2.34618900   -2.08780300   -1.68606700
 O                  2.81773800   -2.24737000    1.20814900
 O                  0.61604000   -0.65672700   -1.61414900
 O                  0.72204500   -1.45490800    1.07200100
 C                  4.19811600    0.30648000    1.15291700
 C                  1.58933400   -2.26794800    1.50097200
 C                  3.93646600    0.39321400   -1.84500400
 C                  1.20269000   -1.69207800   -2.04709500
 C                  5.24191500   -0.61203400    0.99457900
 C                  1.09765300   -3.33917900    2.44770800
 C                  4.86594900   -0.63017600   -2.03508100
 C                  0.45030900   -2.52282300   -3.06134200
 H                  1.89597800   -4.04738200    2.70015900
 H                 -0.03862900   -1.86573000   -3.79426600
 H                 -0.34378800   -3.07166100   -2.52950600
 H                  0.25141000   -3.86714800    1.98320100
 H                  0.71920300   -2.85802200    3.36296400
 H                  1.11421300   -3.23801800   -3.56234100
 Rh                -1.75923700    1.99327400    0.16980000
 O                 -1.10150200    1.73909100    2.14134500
 O                 -0.08284600    3.35861900   -0.12361600
 O                  1.05310400    1.15087700    1.84091300
 O                  1.48401700    1.91220800   -0.81685200
 C                 -1.99332100    1.92010900   -1.97602800
 C                  1.05970200    3.08193600   -0.56806100
 C                  0.08249500    1.55538400    2.54354400
 C                 -2.65398100    3.04706200   -1.49917400
 C                  2.03003100    4.21617000   -0.81748000
 C                  0.36914400    1.80483700    4.00758100
 H                  2.72997700    4.25542100    0.03338300
 H                 -0.44781500    2.35951000    4.48481700
 H                  0.48941500    0.82982400    4.50680500
 H                  2.61944800    4.01894400   -1.72366800
 H                  1.50654800    5.17741600   -0.89366200
 H                  1.31968000    2.34735300    4.11074800
 H                  3.45622100    0.19379000    1.94919200
 H                  4.27181500    1.32028800    0.74915500
 H                  4.23582400    1.35072600   -1.41165300
 H                  2.99922500    0.43393700   -2.40516200
 H                  6.16020200   -0.32363300    0.47340600
 H                  5.33772400   -1.46313100    1.67726600
 H                  4.66646700   -1.43185500   -2.75430500
 H                  5.91691700   -0.49074600   -1.76458800
 H                 -2.54510900    1.03207600   -2.29176000
 H                 -0.95752200    1.97695000   -2.32638600
 H                 -2.15567600    4.02059400   -1.48227300
 H                 -3.74553100    3.07054400   -1.44158400
 C                 -4.86113400   -1.01948200   -0.40494200
 C                 -4.29071700   -2.13627800    0.25231700
 C                 -3.07253900   -1.97976500    0.91049900
 C                 -2.40458200   -0.74898100    0.93540600
 C                 -2.94579100    0.35790800    0.26587200
 C                 -4.18977700    0.21089100   -0.38289300
 H                 -2.64411200   -2.85528100    1.40502000
 H                 -1.44955300   -0.68967200    1.45271400
 H                 -3.13375300    2.22858200    0.74256900
 H                 -4.63666400    1.06141600   -0.89560300
 O                 -4.88428900   -3.37042100    0.21278700
 O                 -6.04682800   -1.23636400   -1.03728700
 C                 -6.66693400   -0.17196400   -1.72710100
 H                 -6.03043000    0.21378200   -2.54397000
 H                 -7.59308800   -0.57551200   -2.15789000
 H                 -6.92117800    0.66477400   -1.05133900
 C                 -6.09702800   -3.51019000    0.94196500
 H                 -6.89110100   -2.85750500    0.54420400
 H                 -6.41008500   -4.55962200    0.84335800
 H                 -5.94587800   -3.28172000    2.01339300

67
Int2 – mCF3
 Rh                -3.34644300    1.13310000   -1.11164000
 Cu                -1.96669600   -0.34945300    0.76978700
 O                 -2.79234300    2.66501300    0.17394600
 O                 -1.43891200    1.27625500   -1.95716100
 O                 -1.32029000    1.42902700    1.31467800
 O                 -0.46642400   -0.34258400   -0.77866600
 C                 -3.59931200   -0.77352500   -2.13100800
 C                 -0.42895400    0.57691300   -1.65183600
 C                 -4.81116600    0.56620000    0.36280900
 C                 -1.81815300    2.53894800    0.97615900
 C                 -3.96779700    0.25705300   -2.98530800
 C                  0.85042000    0.93465800   -2.36717700
 C                 -5.40312100    1.43494200   -0.55390000
 C                 -1.18775500    3.79096600    1.52771600
 H                  0.63654800    1.14687700   -3.42335500
 H                 -1.90654300    4.62005500    1.53610200
 H                 -0.34534900    4.05654900    0.86947800
 H                  1.61522900    0.16064800   -2.26712500
 H                  1.23655800    1.85720600   -1.90702500
 H                 -0.78037200    3.60636800    2.52989900
 Rh                 0.89556000   -1.91172300    0.28662400
 O                 -1.63119400   -0.96014100    2.63594800
 O                 -0.87780300   -3.26094100    0.39316200
 O                  0.57337700   -1.11413500    2.23086900
 O                 -2.77305000   -2.04311800    0.34700600
 C                  1.16046800   -2.58536800   -1.74980900
 C                 -2.12247100   -3.13967800    0.34218500
 C                 -0.42613800   -1.03359600    3.00133200
 C                  1.68508200   -3.55523400   -0.90355400
 C                 -2.96990800   -4.39530600    0.29266100
 C                 -0.13606300   -0.96127000    4.48493100
 H                 -3.82641800   -4.25262700   -0.38121100
 H                 -1.02182800   -1.23784600    5.07103800
 H                  0.72034200   -1.59889200    4.74225400
 H                 -2.37010000   -5.25980300   -0.01862100
 H                 -3.36937100   -4.58159400    1.30295100
 H                  0.13122200    0.08107100    4.72502000
 H                 -4.34748500   -1.38713700   -1.62538700
 H                 -2.59878500   -1.20999100   -2.16120600
 H                 -4.44159800    0.95081800    1.31959700
 H                 -4.98952600   -0.51203900    0.33699300
 H                 -3.25079000    0.66410000   -3.70555300
 H                 -5.02049300    0.47447800   -3.18665600
 H                 -6.08985600    1.05314100   -1.31524500
 H                 -5.49523500    2.50186700   -0.32546500
 H                  1.82634200   -1.91548800   -2.29876600
 H                  0.14215900   -2.67622700   -2.13636400
 H                  1.08084200   -4.41766000   -0.61145300
 H                  2.76503100   -3.66890600   -0.78511000
 C                  2.17495300    0.65700800    0.58961100
 C                  3.13184300    1.66432600    0.44832500
 C                  4.39960800    1.38871000   -0.07234300
 C                  4.68640100    0.07582900   -0.44737100
 C                  3.72388900   -0.93770100   -0.32261200
 C                  2.44532400   -0.66484000    0.18395700
 H                  1.19518300    0.91535400    0.99596300
 H                  3.99924200   -1.94677700   -0.63393700
 H                  1.76433900   -2.84519100    1.10760500
 H                  5.14486500    2.17619900   -0.17838400
 C                  2.72964900    3.07216200    0.79281700
 F                  2.08969300    3.14560400    1.97538700
 F                  1.86221200    3.57019100   -0.13271300
 F                  3.76951200    3.91855200    0.84066600
 C                  6.02008500   -0.26410500   -1.05925800
 F                  5.93103000   -0.38210600   -2.40261900
 F                  6.49479500   -1.44062700   -0.60425900
 F                  6.95404500    0.67061700   -0.81006000

67
Int2 – oCF3
 Rh                 3.55458000   -1.52859000   -0.89675400
 Cu                 2.26764800    0.27033800    0.78534900
 O                  2.98465300   -2.83395400    0.60975100
 O                  1.62152700   -1.69981400   -1.68612300
 O                  1.61849800   -1.38477000    1.62830800
 O                  0.73759800    0.09788800   -0.71537200
 C                  3.86528400    0.19666600   -2.18817000
 C                  0.66408400   -0.89370600   -1.50359000
 C                  5.07109600   -0.81325600    0.45367600
 C                  2.06989200   -2.54748900    1.43921500
 C                  4.16398400   -0.96350500   -2.88990400
 C                 -0.58029300   -1.13730200   -2.32267200
 C                  5.61172900   -1.82443500   -0.34096600
 C                  1.45725200   -3.67659500    2.22931500
 H                 -0.48468400   -0.56995400   -3.26248000
 H                  2.15044200   -4.52386700    2.30502300
 H                  0.55296700   -4.01126500    1.69460900
 H                 -1.47870500   -0.79639500   -1.79891500
 H                 -0.66059900   -2.20175300   -2.57559300
 H                  1.15334800   -3.32578400    3.22432400
 Rh                -0.55264400    1.85496000    0.08915200
 O                  1.98893900    1.18468300    2.53443300
 O                  1.28290200    3.12494100   -0.02327300
 O                 -0.21435500    1.34038900    2.12461200
 O                  3.13010400    1.84113700    0.08972000
 C                 -0.84673300    2.22102100   -2.01859300
 C                  2.52068900    2.94947200   -0.07319800
 C                  0.79346200    1.37472900    2.88811000
 C                 -1.27504900    3.34568700   -1.32212600
 C                  3.41245100    4.14900800   -0.32392000
 C                  0.51862800    1.62336500    4.35575800
 H                  4.26482100    3.86816000   -0.95824900
 H                  1.44950100    1.78625800    4.91285600
 H                 -0.15708900    2.48333900    4.46848900
 H                  2.84365700    4.97061100   -0.77737700
 H                  3.81514200    4.48649200    0.64513800
 H                  0.00063300    0.74038100    4.76324400
 H                  4.65389000    0.83963100   -1.79226700
 H                  2.88697400    0.67567300   -2.26494200
 H                  4.71315300   -1.04412900    1.46292000
 H                  5.28362000    0.24334500    0.27120700
 H                  3.41084800   -1.43479300   -3.52960100
 H                  5.19991800   -1.25920500   -3.07785900
 H                  6.29343800   -1.57959300   -1.16095400
 H                  5.67475000   -2.85044400    0.03626100
 H                 -1.57408300    1.52114300   -2.43536000
 H                  0.15942100    2.18375100   -2.44465400
 H                 -0.60493300    4.19768600   -1.18440100
 H                 -2.33975500    3.55399000   -1.19605400
 C                 -2.02059500   -0.54313900    0.83231300
 C                 -3.07653600   -1.45193100    0.89100200
 C                 -4.32937500   -1.15826300    0.33792800
 C                 -4.50515000    0.09113000   -0.29422500
 C                 -3.43752500    0.99725800   -0.34226500
 C                 -2.17607600    0.70561600    0.20181300
 H                 -1.05946000   -0.82237400    1.26832100
 H                 -2.92535100   -2.41609500    1.37802500
 H                 -3.61396400    1.95139500   -0.83583100
 H                 -1.36405500    2.94040500    0.77100900
 C                 -5.39818700   -2.22861800    0.39903800
 F                 -5.54889300   -2.85950500   -0.78290000
 F                 -5.09330800   -3.18127900    1.30248500
 F                 -6.60259900   -1.74033500    0.74565600
 C                 -5.82772500    0.53904400   -0.88754600
 F                 -6.70863000    0.89961500    0.06388600
 F                 -5.67598300    1.60929200   -1.69406900
 F                 -6.40876000   -0.41952100   -1.63087100

67
Int2 – mMe
 Rh                 3.00282300   -0.99254000   -0.78703100
 Cu                 1.23253300    0.47396400    0.80837000
 O                  2.62641500   -2.40984100    0.68515500
 O                  1.20863400   -1.58535000   -1.68782600
 O                  0.90403400   -1.30379200    1.58905100
 O                 -0.09320600   -0.01090700   -0.80386300
 C                  2.99360000    0.77400100   -2.05286400
 C                  0.08186800   -1.02457300   -1.54468000
 C                  4.23259200    0.02513700    0.65349400
 C                  1.60591600   -2.34026100    1.43337300
 C                  3.59362300   -0.27767500   -2.73383700
 C                 -1.06024400   -1.65669900   -2.30218400
 C                  5.03309000   -0.83740100   -0.09672500
 C                  1.17601000   -3.58447700    2.17039600
 H                 -0.74010000   -1.86939100   -3.33190200
 H                  1.96333700   -4.34791000    2.15840000
 H                  0.27817300   -3.98051100    1.66846000
 H                 -1.96402600   -1.04407500   -2.28414200
 H                 -1.29413600   -2.61657300   -1.81706300
 H                  0.89196200   -3.33045800    3.20109100
 Rh                -1.80598800    1.40162500   -0.06553500
 O                  0.66226000    1.25813100    2.54511300
 O                 -0.27112300    3.06763300   -0.03527200
 O                 -1.49598500    0.94850300    1.99797900
 O                  1.79543000    2.20163800    0.18592600
 C                 -2.00529600    1.76131500   -2.17964100
 C                  0.97396000    3.16005800   -0.01019600
 C                 -0.56743600    1.16840700    2.82325500
 C                 -2.74252500    2.72828000   -1.50301400
 C                  1.61198900    4.52185900   -0.20570100
 C                 -0.95990600    1.27658100    4.28215500
 H                  2.49692300    4.43853300   -0.85287200
 H                 -0.18757300    1.80199500    4.85858700
 H                 -1.93275600    1.77633800    4.38275300
 H                  0.89121600    5.23475900   -0.62547700
 H                  1.95365600    4.88915200    0.77563300
 H                 -1.05956700    0.25400700    4.68210300
 H                  3.58772900    1.57450600   -1.60767300
 H                  1.93780200    1.01640200   -2.19066400
 H                  3.86621100   -0.28596200    1.63789000
 H                  4.22131100    1.10428600    0.47942100
 H                  3.00991300   -0.89777400   -3.42189000
 H                  4.67945200   -0.32436600   -2.85622400
 H                  5.69798100   -0.44282300   -0.87095300
 H                  5.29546000   -1.82713700    0.29152800
 H                 -2.51381100    0.92968500   -2.67239000
 H                 -0.98748300    1.97408200   -2.51741300
 H                 -2.30728000    3.70958300   -1.29768700
 H                 -3.83289200    2.67474100   -1.46958600
 C                 -2.67827000   -1.29365300    0.51600200
 C                 -3.43445800   -2.47196800    0.45572300
 C                 -4.66525300   -2.45452100   -0.21909500
 C                 -5.14151500   -1.28445800   -0.82570800
 C                 -4.35377500   -0.12044300   -0.76315400
 C                 -3.11559100   -0.10798700   -0.10426100
 H                 -1.71579500   -1.31518400    1.03256200
 H                 -4.73470800    0.78052400   -1.25141400
 H                 -2.89849100    2.24566900    0.56302800
 H                 -5.26472600   -3.36918500   -0.27065600
 C                 -2.89696500   -3.74525000    1.06773200
 C                 -6.48841100   -1.25746800   -1.51013800
 H                 -3.69741600   -4.47209100    1.27482300
 H                 -2.36236400   -3.54362700    2.00946300
 H                 -2.17719900   -4.23626900    0.38775600
 H                 -6.80461700   -2.26317600   -1.82749500
 H                 -6.47836100   -0.60532800   -2.39810800
 H                 -7.26857700   -0.86714100   -0.83282700

67
Int2 – oMe
 Rh                 3.02894200   -1.20140800   -0.71187600
 Cu                 1.33353100    0.44882500    0.80205000
 O                  2.61499000   -2.49104000    0.85993800
 O                  1.19654600   -1.76053200   -1.56063000
 O                  0.96632400   -1.24923700    1.72677700
 O                 -0.02673900   -0.08349100   -0.75489000
 C                  3.09105300    0.46980700   -2.09899800
 C                  0.10769700   -1.12206100   -1.47094300
 C                  4.32059000   -0.14260700    0.63988300
 C                  1.62415300   -2.32089100    1.63221700
 C                  3.63058300   -0.65587900   -2.70900900
 C                 -1.03822900   -1.62725800   -2.31320600
 C                  5.07159100   -1.09428300   -0.05203900
 C                  1.18004300   -3.49088200    2.47509500
 H                 -1.01203900   -1.09316700   -3.27672100
 H                  1.99665300   -4.21110200    2.61078000
 H                  0.35212600   -3.99213600    1.94707300
 H                 -2.00093200   -1.43172000   -1.82969000
 H                 -0.91232500   -2.69851300   -2.51340300
 H                  0.79932600   -3.13972400    3.44338600
 Rh                -1.67266400    1.45551300   -0.12704100
 O                  0.83142700    1.39288100    2.48018500
 O                 -0.05648400    3.03579700   -0.25528900
 O                 -1.34183000    1.15307100    1.96003600
 O                  1.96723900    2.09462100    0.04073600
 C                 -1.91096400    1.62883400   -2.25882800
 C                  1.19179900    3.06912300   -0.24204400
 C                 -0.40018600    1.40756700    2.76105700
 C                 -2.56092800    2.70381200   -1.65968900
 C                  1.89551300    4.37167200   -0.57116700
 C                 -0.79110800    1.71114100    4.19262200
 H                  2.73193100    4.18470300   -1.26043400
 H                  0.06284200    2.09150300    4.76694100
 H                 -1.62201000    2.43083800    4.20864100
 H                  1.19528100    5.09734300   -1.00335300
 H                  2.32109700    4.78396300    0.35782800
 H                 -1.15175700    0.77826200    4.65513500
 H                  3.72959700    1.26890900   -1.71721100
 H                  2.04799100    0.75740800   -2.24731800
 H                  3.95165300   -0.36356700    1.64737100
 H                  4.35738900    0.92043500    0.38791200
 H                  3.00955800   -1.29232100   -3.34770900
 H                  4.71129700   -0.76522300   -2.83648200
 H                  5.74603900   -0.78870000   -0.85763500
 H                  5.29169000   -2.06445500    0.40557100
 H                 -2.48732800    0.78910300   -2.65238700
 H                 -0.89353200    1.74137000   -2.64341100
 H                 -2.05556200    3.66761000   -1.55894200
 H                 -3.65085800    2.72957600   -1.59521400
 C                 -2.72426900   -1.12491500    0.70644400
 C                 -3.59851200   -2.21394700    0.76302300
 C                 -4.84655400   -2.19891200    0.12313600
 C                 -5.21603000   -1.03851300   -0.59169800
 C                 -4.32784200    0.04974200   -0.64491800
 C                 -3.07391900    0.03262400   -0.01402300
 H                 -1.75772500   -1.18975300    1.21060900
 H                 -3.29930500   -3.10685300    1.32217200
 H                 -4.64790200    0.92894800   -1.21020300
 H                 -2.71060600    2.40171400    0.44480800
 C                 -5.77322200   -3.38734200    0.19900200
 C                 -6.55149700   -0.96736700   -1.29215800
 H                 -6.68858500   -0.00446800   -1.80627200
 H                 -7.38786500   -1.09280700   -0.58300400
 H                 -6.65965500   -1.76930600   -2.04273300
 H                 -6.73938400   -3.12178500    0.66219400
 H                 -6.00992800   -3.78547500   -0.80298900
 H                 -5.33245500   -4.20462300    0.78903100

69
Int2 – mOMe
 Rh                -3.11752700    1.15803800   -0.88432000
 Cu                -1.48368500   -0.48694000    0.77842100
 O                 -2.40296900    2.61755600    0.41265200
 O                 -1.30751300    1.33895400   -1.92415800
 O                 -0.99822100    1.26665200    1.51217100
 O                 -0.15250300   -0.22741200   -0.83879500
 C                 -3.46242600   -0.68754500   -1.96562200
 C                 -0.25001300    0.67730800   -1.72556500
 C                 -4.40958500    0.49610900    0.69294000
 C                 -1.45010300    2.40932900    1.21984600
 C                 -3.97191500    0.37809700   -2.69923000
 C                  0.91571000    0.97973600   -2.63542800
 C                 -5.07766900    1.45837700   -0.06869800
 C                 -0.78198200    3.59316500    1.87173800
 H                  0.92116700    0.23847100   -3.44998300
 H                 -1.30391000    4.52822900    1.63504900
 H                  0.25953100    3.63405400    1.51186900
 H                  1.86339200    0.90630300   -2.09028700
 H                  0.79726500    1.97701200   -3.07609700
 H                 -0.74295100    3.43793600    2.95997500
 Rh                 1.47946400   -1.65013600    0.10095100
 O                 -1.13982700   -1.23964700    2.58793600
 O                 -0.13493500   -3.22513900    0.11672500
 O                  1.05153500   -1.08178000    2.11884000
 O                 -2.13681100   -2.19286300    0.17773800
 C                  1.83077200   -2.14949100   -1.96403000
 C                 -1.38427800   -3.21725200    0.06285700
 C                  0.08189400   -1.22937500    2.91325000
 C                  2.45769300   -3.10526400   -1.17006900
 C                 -2.11235300   -4.53328600   -0.13093400
 C                  0.41660500   -1.34702200    4.38506200
 H                 -2.97918000   -4.39750900   -0.79300200
 H                 -0.44204200   -1.71828200    4.95865600
 H                  1.29082200   -1.99813000    4.52411700
 H                 -1.43485500   -5.29907100   -0.52946700
 H                 -2.49144400   -4.86579200    0.84923200
 H                  0.68426800   -0.34310900    4.75305100
 H                 -4.11780300   -1.35898100   -1.40688000
 H                 -2.46742700   -1.09257400   -2.16204600
 H                 -3.91890600    0.77854200    1.63072500
 H                 -4.64425400   -0.56817500    0.60158800
 H                 -3.37350100    0.84393000   -3.48936800
 H                 -5.04831900    0.56571600   -2.74747500
 H                 -5.86767800    1.16254600   -0.76548000
 H                 -5.10677500    2.50177000    0.26217100
 H                  2.42247900   -1.37605200   -2.45672300
 H                  0.83527200   -2.33723000   -2.37538600
 H                  1.95661300   -4.04968900   -0.94288100
 H                  3.54345000   -3.10245000   -1.04898700
 C                  2.38386000    1.04132600    0.56230200
 C                  3.18593700    2.19105900    0.46059400
 C                  4.45272300    2.12732400   -0.12770000
 C                  4.91390000    0.89052300   -0.61407000
 C                  4.11669300   -0.26021900   -0.52857700
 C                  2.83553800   -0.18220800    0.05448000
 H                  1.40182000    1.14128000    1.02478500
 H                  4.48920900   -1.20528300   -0.91816800
 H                  2.50355400   -2.47436400    0.85423500
 H                  5.10804400    2.99098200   -0.22590200
 O                  6.16085300    0.91623700   -1.16333000
 O                  2.63900200    3.33964700    0.95644800
 C                  6.70898200   -0.27428800   -1.68597900
 H                  6.09975500   -0.68079700   -2.51409400
 H                  7.70579800   -0.01916400   -2.07097400
 H                  6.81453900   -1.05554700   -0.91131800
 C                  3.37818700    4.54108700    0.89111000
 H                  3.60973300    4.82551300   -0.15134300
 H                  2.74939100    5.32111500    1.34163900
 H                  4.32473200    4.47186500    1.45671600

69
Int2 – oOMe
 Rh                 3.15040800   -1.48375000   -0.73845500
 Cu                 1.70087800    0.38705500    0.77171100
 O                  2.62495300   -2.68183800    0.87161200
 O                  1.24033500   -1.83438800   -1.53178000
 O                  1.16283700   -1.23278200    1.75001600
 O                  0.23970300   -0.01341700   -0.73161600
 C                  3.37365700    0.14069000   -2.16416900
 C                  0.23530300   -1.07286600   -1.42981200
 C                  4.58945000   -0.55672500    0.55986500
 C                  1.68275900   -2.37839800    1.66333100
 C                  3.76266500   -1.05222500   -2.76064300
 C                 -0.98165900   -1.45700700   -2.23597400
 C                  5.20587100   -1.60436000   -0.12680500
 C                  1.12146400   -3.46948200    2.54111800
 H                 -0.91642800   -0.94823800   -3.21130500
 H                  1.84629600   -4.28296400    2.67074700
 H                  0.22359300   -3.87300100    2.04454000
 H                 -1.90430800   -1.14248800   -1.73756500
 H                 -0.98553500   -2.53923600   -2.41550000
 H                  0.81391100   -3.05719200    3.51131300
 Rh                -1.19753300    1.71114100   -0.08321500
 O                  1.36070700    1.41866800    2.44068400
 O                  0.56915300    3.09957600   -0.27636100
 O                 -0.84174200    1.39177100    1.99544400
 O                  2.48436300    1.93753800   -0.04937400
 C                 -1.46738500    1.89255900   -2.21102400
 C                  1.81356400    2.99250200   -0.30839500
 C                  0.14746300    1.56101500    2.76179900
 C                 -1.99600500    3.02995900   -1.60811000
 C                  2.64255100    4.21212500   -0.66121800
 C                 -0.16282100    1.92000500    4.19998200
 H                  3.48374900    3.92797600   -1.30942200
 H                  0.74326700    2.22334900    4.73915500
 H                 -0.91981500    2.71652400    4.23220500
 H                  2.02351300    4.97937500   -1.14306100
 H                  3.06577700    4.62378500    0.26951100
 H                 -0.59459100    1.03207900    4.68936100
 H                  4.11026300    0.86685100   -1.81457200
 H                  2.36818200    0.54596200   -2.29576900
 H                  4.22327600   -0.71199000    1.58054800
 H                  4.74622700    0.48918600    0.28286500
 H                  3.05578900   -1.62405700   -3.37062400
 H                  4.81971400   -1.29041000   -2.90923700
 H                  5.89133700   -1.39636200   -0.95392500
 H                  5.32254100   -2.58401000    0.34833000
 H                 -2.13099800    1.10984300   -2.58393200
 H                 -0.45259400    1.90250500   -2.61815800
 H                 -1.39742300    3.94087700   -1.52916200
 H                 -3.07636900    3.16159700   -1.51729400
 C                 -2.51169100   -0.72308700    0.82658200
 C                 -3.49709500   -1.70829700    0.93007200
 C                 -4.73948500   -1.55870000    0.30465500
 C                 -4.98298900   -0.39121300   -0.44421800
 C                 -3.99364700    0.59717600   -0.53669100
 C                 -2.74447900    0.45537000    0.08686600
 H                 -1.54972600   -0.88173500    1.31754700
 H                 -3.32201200   -2.62200300    1.50425200
 H                 -4.25283500    1.47331600   -1.13408800
 H                 -2.10134900    2.77794300    0.50398700
 O                 -5.67556200   -2.55944600    0.41320800
 O                 -6.18471200   -0.17795000   -1.07631100
 C                 -6.84848800   -2.22557800    1.14848400
 H                 -7.48323900   -3.12304800    1.16422800
 H                 -6.59672900   -1.94497200    2.18734500
 H                 -7.40122100   -1.39505100    0.67872900
 C                 -6.48049600   -1.06137000   -2.15289300
 H                 -7.44836300   -0.74695800   -2.56857200
 H                 -5.71057600   -0.99063300   -2.94301300
 H                 -6.54947000   -2.10839800   -1.81489500

67
TS2 – mCF3
 Rh                 3.20444500   -1.04898600   -1.04793300
 Cu                 1.89529800    0.56169000    0.98299800
 O                  1.28402500   -1.12357300   -1.93784500
 O                  2.60383500   -2.50661700    0.35626400
 O                  0.33114400    0.49774400   -0.76088000
 O                  1.63607400   -1.16076500    1.87141100
 C                  4.82686200   -0.60264400    0.25518200
 C                  1.97177000   -2.29789400    1.43043100
 C                  3.49971300    0.79531800   -2.06978900
 C                  0.30202700   -0.37870200   -1.67836600
 C                  5.19707100   -1.64949000   -0.59917900
 C                  1.62222000   -3.50234200    2.27806100
 C                  3.86313900   -0.25466700   -2.92032600
 C                 -0.92364900   -0.53728400   -2.55060900
 H                  0.62315900   -3.37744500    2.71438600
 H                 -0.94532500   -1.54112300   -2.99223600
 H                 -0.86558000    0.20163600   -3.36588500
 H                  2.34947800   -3.57038400    3.10369700
 H                  1.66520900   -4.42618900    1.68820800
 H                 -1.84393300   -0.35092600   -1.98767800
 O                  0.09766000    1.54306800    2.03105800
 O                  0.54472700    3.45379500   -0.21500800
 O                 -1.84760000    1.26945500    3.06594200
 O                  2.43629200    2.38573500    0.43678200
 C                  1.81452000    3.34404600   -0.06257500
 C                 -0.58509900    1.26322400    3.07051400
 C                  2.61544200    4.51423100   -0.60229600
 C                  0.18503200    0.85521000    4.29300800
 H                  3.57671500    4.59105600   -0.07748800
 H                  0.93145900    1.62557300    4.53507200
 H                 -0.47991900    0.67509500    5.14546500
 H                  2.81902400    4.32427300   -1.66943800
 H                  2.05161900    5.45340700   -0.52476100
 H                  0.73442800   -0.06145800    4.02173600
 H                  4.47276500   -0.80871100    1.27020500
 H                  5.21902000    0.40769000    0.10640200
 H                  4.25546500    1.42044200   -1.58722400
 H                  2.50997100    1.25615600   -2.12924600
 H                  5.89433500   -1.47313200   -1.42376000
 H                  5.12330300   -2.68849000   -0.26165800
 H                  3.15595700   -0.63455600   -3.66486700
 H                  4.91690700   -0.46457300   -3.12672400
 Rh                -0.92454400    2.07704800    0.26009800
 C                 -3.74351100   -1.82685200   -0.28098600
 C                 -2.47428500   -1.91618400    0.29898600
 C                 -1.82105100   -0.77219800    0.75391100
 C                 -2.41308300    0.50572700    0.63037600
 C                 -3.71046300    0.57120500    0.09178000
 C                 -4.35770500   -0.57624600   -0.37729600
 H                 -0.81873900   -0.86370700    1.18148700
 H                 -4.22934400    1.52871900    0.01985900
 H                 -2.15897300    1.18242900    1.76175400
 C                 -2.24756000    3.48974400   -0.69805400
 C                 -1.81703700    2.59022900   -1.66699500
 H                 -1.73683600    4.44820600   -0.56839300
 H                 -0.96833100    2.83461500   -2.31064500
 H                 -2.47793900    1.79485400   -2.01607400
 H                 -3.24748600    3.41433500   -0.26090700
 H                 -4.24538400   -2.71941800   -0.65380300
 C                 -5.69141500   -0.43025300   -1.06510100
 F                 -5.53484700    0.04353400   -2.32006500
 F                 -6.49053000    0.43934400   -0.42065100
 F                 -6.34847700   -1.59679400   -1.16055400
 C                 -1.77010700   -3.24372500    0.42170500
 F                 -0.52199200   -3.17627400   -0.08705200
 F                 -2.41547600   -4.22925300   -0.22006200
 F                 -1.64272600   -3.61873900    1.71083500

67
TS2 – oCF3
 Rh                 3.14788500   -1.77345100   -0.76019000
 Cu                 2.26596400    0.46857600    0.88631500
 O                  1.21937600   -1.64919200   -1.62331800
 O                  2.29871900   -2.76303000    0.90341800
 O                  0.61946600    0.31737000   -0.79192900
 O                  1.78080300   -0.95835000    2.13656400
 C                  4.87494600   -1.41854500    0.43415300
 C                  1.79744400   -2.20324800    1.92001800
 C                  3.76358500   -0.25795200   -2.12270500
 C                  0.39516400   -0.70188500   -1.51373800
 C                  4.99054300   -2.67036700   -0.18371600
 C                  1.12378500   -3.10106300    2.93723200
 C                  3.89265400   -1.50395700   -2.74580900
 C                 -0.87911700   -0.80716000   -2.32202300
 H                  1.58516600   -4.09718200    2.94893600
 H                 -1.04479500   -1.84321800   -2.64087500
 H                 -0.77822800   -0.17345800   -3.21719700
 H                  0.06698200   -3.22052800    2.64498100
 H                  1.15149300   -2.64666200    3.93637600
 H                 -1.74142000   -0.44911900   -1.74932400
 O                  0.69211900    1.90002500    1.77793900
 O                  1.25721400    3.25272000   -0.81184900
 O                 -1.22896600    2.11345200    2.87091600
 O                  3.01716600    2.03827800   -0.05420700
 C                  2.50546900    2.97663500   -0.69696900
 C                  0.02149700    1.93932800    2.86138500
 C                  3.42561900    3.89396900   -1.48034300
 C                  0.78066400    1.70314000    4.13504100
 H                  4.42672000    3.90434400   -1.02986900
 H                  1.62818500    2.40109400    4.19622800
 H                  0.13211000    1.80015800    5.01327200
 H                  3.51139500    3.49674500   -2.50559600
 H                  3.01471900    4.91049100   -1.54302900
 H                  1.19690300    0.68487300    4.06446200
 H                  4.52287700   -1.33515300    1.46706000
 H                  5.46208800   -0.56491800    0.08257300
 H                  4.63993100    0.29003800   -1.76667600
 H                  2.87955400    0.36611400   -2.27905600
 H                  5.67781500   -2.81520300   -1.02262600
 H                  4.71606700   -3.58027000    0.36013200
 H                  3.10447900   -1.87676800   -3.40806800
 H                  4.87988500   -1.95106200   -2.89611400
 Rh                -0.35067800    2.20748200   -0.03819800
 C                 -3.64274800   -1.34927100    0.29143600
 C                 -2.37258000   -1.46993300    0.86918500
 C                 -1.56231400   -0.35456700    1.05661000
 C                 -1.99065600    0.93089700    0.66250900
 C                 -3.29196400    1.04471200    0.14142100
 C                 -4.11138500   -0.06802700   -0.07426400
 H                 -2.01041500   -2.45627200    1.15950000
 H                 -0.56830700   -0.48684800    1.49045900
 H                 -3.68009900    2.02526000   -0.13128100
 H                 -1.60277100    1.80070500    1.61259200
 C                 -1.54119700    3.60104400   -1.17923700
 C                 -1.28430800    2.50287700   -1.99235800
 H                 -0.90838900    4.49145700   -1.23667700
 H                 -0.45158000    2.52158200   -2.69977100
 H                 -2.05912800    1.75644900   -2.17333800
 H                 -2.51438600    3.73252200   -0.69685000
 C                 -5.49002800    0.17836500   -0.66373100
 F                 -6.45590200    0.07940700    0.26429600
 F                 -5.58307300    1.41440400   -1.19152700
 F                 -5.78144900   -0.68554300   -1.65019500
 C                 -4.41194700   -2.63085800    0.01922000
 F                 -4.33815700   -2.97236300   -1.27986500
 F                 -3.91201900   -3.66248400    0.72218600
 F                 -5.71051900   -2.53122900    0.34220500

67
TS2 – mMe
 Rh                -2.99733000    0.73826200   -0.64759400
 Cu                -1.12907500   -0.90388600    1.08930600
 O                 -1.35199500    1.07688700   -1.94660300
 O                 -2.21011600    2.14965400    0.72558300
 O                  0.06384100   -0.19013900   -0.81358500
 O                 -1.24978600    0.72136000    2.17043600
 C                 -4.30446400    0.04488400    0.88986500
 C                 -1.59167700    1.87730900    1.79590800
 C                 -3.29708500   -1.07283200   -1.71578400
 C                 -0.22123500    0.54284900   -1.81206400
 C                 -4.88942300    1.13895000    0.23979600
 C                 -1.21623100    3.02944000    2.70555600
 C                 -3.97561700   -0.04325600   -2.37869100
 C                  0.81583800    0.76956900   -2.88716300
 H                 -1.56714800    3.98959400    2.30861400
 H                  0.40033700    1.35363900   -3.71682000
 H                  1.17226100   -0.20527800   -3.25564200
 H                 -0.12183500    3.05171100    2.82157200
 H                 -1.64545200    2.85474700    3.70399300
 H                  1.68096700    1.29449200   -2.45646600
 O                  1.00998600   -1.37734700    1.80660200
 O                  0.77308500   -2.96443300   -0.85409000
 O                  2.73449000   -0.17449600    2.53640400
 O                 -1.20628700   -2.67039700    0.21671000
 C                 -0.42742500   -3.28307300   -0.54608800
 C                  1.64431100   -0.78764200    2.73239200
 C                 -0.95150700   -4.53123800   -1.23398600
 C                  1.01925700   -0.77640200    4.10243900
 H                 -1.40008900   -4.22921000   -2.19528100
 H                  0.66107800   -1.78232800    4.36244500
 H                  1.71886700   -0.40013500    4.85868200
 H                 -0.14018500   -5.24087400   -1.44406200
 H                 -1.73442400   -5.00212200   -0.62483900
 H                  0.14049500   -0.11489100    4.03105100
 H                 -3.77136100    0.16857500    1.83687400
 H                 -4.66868800   -0.96992700    0.70282200
 H                 -3.83637500   -1.82162000   -1.12949900
 H                 -2.30001100   -1.38881200   -2.03500500
 H                 -5.72298400    0.99543200   -0.45416600
 H                 -4.80464700    2.14386800    0.66647600
 H                 -3.51586100    0.46148600   -3.23454900
 H                 -5.06653100    0.02527300   -2.32571700
 Rh                 1.82170600   -1.25302800   -0.27583100
 C                  3.24907200    3.28042700   -0.89810700
 C                  2.05643800    3.02301400   -0.20318800
 C                  1.84798300    1.72702600    0.27740100
 C                  2.77376400    0.68126000    0.05708600
 C                  3.97921500    1.00274400   -0.60400900
 C                  4.22942700    2.29180200   -1.09228900
 H                  0.92794100    1.50059600    0.82001000
 H                  4.74545800    0.23682000   -0.74635200
 H                  2.82514600    0.02211400    1.21652300
 C                  3.40615300   -2.53299700    0.48295900
 C                  3.57140800   -2.36676700   -0.88885900
 H                  2.88576000   -3.41109600    0.87404400
 H                  3.17588900   -3.11343400   -1.58362400
 H                  4.33226800   -1.69248800   -1.28858100
 H                  4.02249400   -1.98293600    1.19848500
 C                  1.02208000    4.09987700    0.02001600
 H                  1.16182400    4.58426900    1.00176400
 H                  1.08516500    4.88694800   -0.74658500
 H                  0.00456800    3.68048100    0.00470300
 H                  3.42571800    4.28539700   -1.29564000
 C                  5.51246300    2.62757700   -1.81430100
 H                  6.09753200    3.37720900   -1.25550600
 H                  6.14675600    1.73926800   -1.95111800
 H                  5.30911600    3.05654500   -2.80934900

67
TS2 – oMe
 Rh                 2.98258400   -1.05619100   -0.70786600
 Cu                 1.31402300    0.62175700    1.02529300
 O                  1.20046500   -1.39872600   -1.79430100
 O                  2.31964500   -2.45265200    0.73486200
 O                 -0.02639900    0.20738000   -0.87960200
 O                  1.20300300   -1.03066500    2.06820800
 C                  4.40779800   -0.37162300    0.71764700
 C                  1.59353100   -2.18432400    1.73466900
 C                  3.23254700    0.73307500   -1.83321200
 C                  0.12589200   -0.74230100   -1.70358700
 C                  4.94752300   -1.45225200    0.00780600
 C                  1.11923000   -3.34787000    2.58138300
 C                  3.78913900   -0.33200000   -2.55019600
 C                 -0.98366100   -1.10970600   -2.66416400
 H                  1.74681000   -4.23514200    2.42959600
 H                 -0.78146300   -2.08352400   -3.12623300
 H                 -1.02934000   -0.34415600   -3.45443300
 H                  0.08611800   -3.59207400    2.28254400
 H                  1.09837200   -3.06393500    3.64270200
 H                 -1.95150400   -1.12637300   -2.14953100
 O                 -0.70628600    1.36724300    1.83540200
 O                 -0.31047100    3.17489000   -0.51531700
 O                 -2.67267100    0.82980600    2.72060000
 O                  1.65556800    2.44323300    0.34580100
 C                  0.94021900    3.26610900   -0.26661700
 C                 -1.43264900    1.04989700    2.83028800
 C                  1.61415800    4.50608200   -0.82811100
 C                 -0.73804400    0.88201600    4.15168100
 H                  2.51135900    4.75181700   -0.24470800
 H                 -0.14806100    1.78177000    4.37846900
 H                 -1.45042300    0.66930800    4.95724500
 H                  1.92530400    4.28725000   -1.86337600
 H                  0.92080400    5.35753100   -0.85453800
 H                 -0.02956300    0.04726000    4.02342900
 H                  3.95313600   -0.51911200    1.70214800
 H                  4.74346800    0.65067800    0.51949700
 H                  3.86596500    1.46175900   -1.32044800
 H                  2.21844800    1.08779700   -2.03595800
 H                  5.72104300   -1.28995000   -0.74892300
 H                  4.90889300   -2.46223900    0.42922300
 H                  3.21491700   -0.82978000   -3.33839900
 H                  4.87503400   -0.44901700   -2.61783200
 Rh                -1.61323600    1.59141500   -0.07658300
 C                 -3.82365000   -2.73968400   -0.40457000
 C                 -2.58763700   -2.57643100    0.24366400
 C                 -2.11212000   -1.31545100    0.58728700
 C                 -2.85829500   -0.14759900    0.29230900
 C                 -4.11596300   -0.33357300   -0.32209000
 C                 -4.60756700   -1.59349300   -0.68353200
 H                 -1.98457400   -3.46042500    0.47074400
 H                 -1.14238700   -1.22350200    1.08316000
 H                 -4.74395000    0.53634400   -0.53334000
 H                 -2.84826500    0.58037900    1.43067300
 C                 -3.04456100    2.72529800   -1.20367000
 C                 -2.40570400    1.85148500   -2.08041900
 H                 -2.70130300    3.75980200   -1.10899300
 H                 -1.56209400    2.19483000   -2.68485800
 H                 -2.91064200    0.94552700   -2.41915000
 H                 -4.05413000    2.51739000   -0.83743500
 C                 -5.94891100   -1.73134800   -1.35987900
 C                 -4.31251600   -4.11072500   -0.78935600
 H                 -6.43001700   -0.75296800   -1.50317000
 H                 -6.63524800   -2.36358900   -0.77168400
 H                 -5.85436400   -2.20981200   -2.34935600
 H                 -5.27607300   -4.34352200   -0.30502300
 H                 -4.48688900   -4.18203300   -1.87636300
 H                 -3.59209200   -4.89189000   -0.50819000

69
TS2 – mOMe
 Rh                -3.08319700    0.91228900   -0.82645800
 Cu                -1.46415600   -0.67008600    1.02954200
 O                 -1.27301400    1.16644500   -1.89016800
 O                 -2.44004100    2.38904500    0.53881900
 O                 -0.08750900   -0.40770100   -0.87116200
 O                 -1.37296800    1.03682500    1.98013000
 C                 -4.54354400    0.33372000    0.61075500
 C                 -1.74181300    2.17453700    1.57204300
 C                 -3.33399600   -0.94151300   -1.84213400
 C                 -0.20957800    0.50349500   -1.74338100
 C                 -5.05952600    1.36815400   -0.18088400
 C                 -1.27088300    3.38157000    2.35271600
 C                 -3.85454400    0.08343100   -2.64004100
 C                  0.92472100    0.80907600   -2.69621100
 H                 -0.26663900    3.63733600    1.97713500
 H                  0.74167700    1.75708200   -3.21622400
 H                  0.98299600   -0.00016400   -3.44087500
 H                 -1.18924400    3.14247400    3.42175900
 H                 -1.93633200    4.24040700    2.19551000
 H                  1.88101600    0.84740400   -2.16172800
 O                  0.53200900   -1.37777900    1.93518900
 O                  0.20405900   -3.32355100   -0.30771400
 O                  2.49444200   -0.81897900    2.81268400
 O                 -1.78216400   -2.53570300    0.45363200
 C                 -1.05570500   -3.39393200   -0.09062200
 C                  1.25044900   -1.01260700    2.92050900
 C                 -1.71733300   -4.66097100   -0.60347000
 C                  0.53988700   -0.75616800    4.21854200
 H                 -2.63398300   -4.87032000   -0.03645600
 H                 -0.05861500   -1.63634100    4.49475500
 H                  1.24305600   -0.49628600    5.01827300
 H                 -1.99373500   -4.49879200   -1.65881900
 H                 -1.02803900   -5.51500400   -0.56013000
 H                 -0.16184300    0.07222500    4.02702200
 H                 -4.10767400    0.54375900    1.59229100
 H                 -4.88389100   -0.69716900    0.47458400
 H                 -3.99346300   -1.62608200   -1.30201200
 H                 -2.32104900   -1.32381800   -1.99400800
 H                 -5.81835100    1.16046000   -0.94139500
 H                 -5.02149100    2.40366700    0.17317100
 H                 -3.25211700    0.52154500   -3.44247200
 H                 -4.93626700    0.21205900   -2.74399200
 Rh                 1.48521300   -1.71989600    0.06803100
 C                  3.63012500    2.60066000   -0.47899700
 C                  2.38454600    2.47329100    0.14361200
 C                  1.93858000    1.21089200    0.56373200
 C                  2.71969500    0.06222800    0.34849600
 C                  3.99451200    0.20120400   -0.25183200
 C                  4.43844000    1.46150500   -0.66677500
 H                  0.95841100    1.14237700    1.03911900
 H                  4.62713300   -0.67396200   -0.38655900
 H                  2.67600200   -0.63802200    1.50397800
 C                  2.95799700   -2.91506000   -0.93683500
 C                  2.33545200   -2.11468600   -1.89189900
 H                  2.62341000   -3.94430600   -0.77639600
 H                  1.51186000   -2.51055200   -2.49163200
 H                  2.83954200   -1.22769900   -2.27809000
 H                  3.95415500   -2.66854200   -0.55784600
 H                  4.01852700    3.55713200   -0.82556900
 O                  5.63344200    1.69782200   -1.26558100
 O                  1.53549200    3.50940500    0.36525800
 C                  1.87683500    4.80267200   -0.09651300
 H                  1.03842900    5.45869300    0.17167400
 H                  2.79740300    5.17878700    0.38397200
 H                  2.01151400    4.81882200   -1.19241000
 C                  6.50594700    0.61361300   -1.51574400
 H                  7.39105500    1.03267500   -2.01238700
 H                  6.82110800    0.11654400   -0.58089400
 H                  6.04371000   -0.13886600   -2.17991900

69
TS2 – oOMe
 Rh                 3.07322800   -1.37608600   -0.72549300
 Cu                 1.70713400    0.61738100    0.94136500
 O                  1.20155000   -1.60295900   -1.68421200
 O                  2.34845000   -2.56862300    0.86111700
 O                  0.21491300    0.19681600   -0.84217900
 O                  1.45728200   -0.93021400    2.11365000
 C                  4.64587400   -0.74468300    0.56276400
 C                  1.70056300   -2.14313800    1.86046400
 C                  3.44549600    0.27831500   -2.01126900
 C                  0.21016000   -0.82743200   -1.58657800
 C                  5.02354200   -1.93086700   -0.08010400
 C                  1.13187400   -3.18052500    2.80679100
 C                  3.83985200   -0.89621400   -2.66195800
 C                 -0.99625800   -1.14818000   -2.44158600
 H                  1.70694200   -4.11449900    2.76427400
 H                 -0.93910000   -2.17919000   -2.81112300
 H                 -1.00598200   -0.46241000   -3.30319500
 H                  0.09675700   -3.39749800    2.49359300
 H                  1.09745800   -2.79009100    3.83285100
 H                 -1.92265000   -0.99744800   -1.87526200
 O                 -0.16727100    1.66116500    1.78460700
 O                  0.29807300    3.20008200   -0.74025100
 O                 -2.10467200    1.42013700    2.84990700
 O                  2.21662700    2.32260400    0.09060800
 C                  1.56234000    3.16696500   -0.56125100
 C                 -0.84348500    1.51116200    2.85101000
 C                  2.33999700    4.26491300   -1.26674600
 C                 -0.06919200    1.38024700    4.13207100
 H                  3.27836000    4.47158200   -0.73502400
 H                  0.63375200    2.22007500    4.22969000
 H                 -0.73472500    1.32466100    5.00139400
 H                  2.59136600    3.90853400   -2.27985700
 H                  1.73855800    5.17851800   -1.36581400
 H                  0.52888200    0.45902400    4.03722600
 H                  4.23810000   -0.76381400    1.57820300
 H                  5.07637400    0.21527200    0.26268800
 H                  4.18287100    0.97015500   -1.59569900
 H                  2.46465300    0.72671800   -2.19094600
 H                  5.76301000   -1.91531000   -0.88652500
 H                  4.90295700   -2.89415500    0.42657400
 H                  3.16877800   -1.38726600   -3.37422100
 H                  4.90074100   -1.13937800   -2.77532900
 Rh                -1.15383900    1.82024100   -0.09489400
 C                 -3.89410300   -2.18664100    0.12382300
 C                 -2.60466500   -2.13426700    0.67541600
 C                 -1.95327800   -0.92369500    0.86997800
 C                 -2.56648700    0.30539200    0.51877100
 C                 -3.88683800    0.24180200    0.00820800
 C                 -4.55872200   -0.96666300   -0.18914100
 H                 -2.12959300   -3.08501400    0.92710000
 H                 -0.94403900   -0.92142900    1.28879400
 H                 -4.40899600    1.16999800   -0.22060400
 H                 -2.41165300    1.07842300    1.61265900
 C                 -2.50540600    3.01828500   -1.24863700
 C                 -2.03177400    1.99458000   -2.06760600
 H                 -2.03758200    4.00691500   -1.27527600
 H                 -1.19544200    2.17484000   -2.74815100
 H                 -2.66295700    1.13274700   -2.29033700
 H                 -3.50931300    2.97441200   -0.81599400
 O                 -4.43869500   -3.41443600   -0.01262600
 O                 -5.83755200   -1.06551200   -0.64207500
 C                 -5.30981400   -3.73618000   -1.09554400
 H                 -4.97536400   -3.26110100   -2.03209400
 H                 -5.26156200   -4.82862500   -1.20671400
 H                 -6.34451800   -3.42840200   -0.89079100
 C                 -6.52807500    0.10547900   -1.02900200
 H                 -6.00137400    0.64225800   -1.83861000
 H                 -7.51103600   -0.21959500   -1.39451400
 H                 -6.67228800    0.79566000   -0.17878200

67
TS3 – mCF3
 Rh                 2.77304200   -1.90808100   -0.10962700
 Cu                 2.07252700    0.90633000    0.10231400
 O                  3.83374100   -1.04012100   -1.68296000
 O                  1.07989700   -1.89341300   -1.34258600
 O                  3.51909800    1.11857100   -1.17137900
 O                  0.68440700    0.30522500   -1.31638300
 C                  1.57436000   -2.28084000    1.65138600
 C                  0.44706800   -0.87223300   -1.72801200
 C                  4.32901500   -1.18247300    1.19092300
 C                  3.99289400    0.19331100   -1.89620000
 C                  1.74893900   -3.47366900    0.95861800
 C                 -0.65020900   -1.07863700   -2.74185200
 C                  4.64710900   -2.47445300    0.76813300
 C                  4.79278700    0.61192900   -3.10476300
 H                 -1.31372800   -0.20689800   -2.78082900
 H                  5.37529800   -0.22785400   -3.50281800
 H                  5.44860700    1.45471600   -2.84567400
 H                 -1.21678900   -1.98272600   -2.48290200
 H                 -0.18678000   -1.23424000   -3.72942400
 H                  4.08882000    0.96421100   -3.87591500
 Rh                -0.90752100    1.89122700   -0.17600800
 O                 -0.66784200    2.10335000    2.65940100
 O                  0.72825000    3.44134800   -0.19071500
 O                  0.48604100    0.79850000    1.31170400
 O                  2.51309700    2.65373900    0.92286700
 C                 -2.00427200    3.17236400   -1.39198000
 C                  1.76550600    3.60031300    0.49552000
 C                  0.30062900    1.32281200    2.46859400
 C                 -2.21338500    3.52636800   -0.03441000
 C                  2.15912200    5.00805800    0.88859800
 C                  1.27090400    1.02080500    3.56736300
 H                  3.20694600    5.05957600    1.20968700
 H                  0.93374500    1.43510200    4.52399500
 H                  1.42058400   -0.06469700    3.64355600
 H                  1.97483200    5.69195700    0.04849700
 H                  1.51171300    5.32328100    1.72341400
 H                  2.23084600    1.47645000    3.27520600
 H                  0.65956200   -1.69606300    1.55042200
 H                  2.14452000   -2.08868700    2.56470700
 H                  3.96956100   -0.99537700    2.20661900
 H                  4.76112800   -0.30820600    0.69495900
 H                  2.46080800   -4.22810800    1.30606200
 H                  0.97647100   -3.82145700    0.26682600
 H                  5.32896000   -2.63069400   -0.07406800
 H                  4.53724000   -3.32353700    1.44977900
 H                 -2.78713000    2.67355800   -1.97217800
 H                 -1.28880900    3.74934500   -1.98953200
 H                 -1.66697900    4.37679400    0.38766400
 H                 -3.16400700    3.30850200    0.46252400
 C                 -1.94688200   -0.78795500    0.30106500
 C                 -2.84449600   -1.85958000    0.34601100
 C                 -4.19903400   -1.67132700    0.06978500
 C                 -4.62624400   -0.38043200   -0.25179600
 C                 -3.72340200    0.68791700   -0.31328300
 C                 -2.34806300    0.51752600   -0.04961700
 H                 -0.90170700   -0.98493100    0.53201100
 H                 -4.12362900    1.66387000   -0.59013700
 H                 -1.16255500    2.24749900    1.45370900
 H                 -4.90037900   -2.50425600    0.10030400
 C                 -6.09051600   -0.11539700   -0.48913700
 F                 -6.28595800    0.81285000   -1.44663800
 F                 -6.69859100    0.34715500    0.62421100
 F                 -6.75622500   -1.22387200   -0.86374100
 C                 -2.29827800   -3.22904900    0.64388300
 F                 -1.52381400   -3.23153000    1.75051200
 F                 -1.50837200   -3.67598800   -0.36526100
 F                 -3.25856700   -4.14883900    0.82507500

67
TS3 – oCF3
 Rh                 2.86449300   -2.25239600    0.02522100
 Cu                 2.39751000    0.66235500    0.07736200
 O                  3.93761700   -1.54060500   -1.61919900
 O                  1.12660200   -2.16115500   -1.15466400
 O                  3.84113900    0.66293100   -1.21786600
 O                  0.97194700    0.06564900   -1.26675000
 C                  1.65215400   -2.40547400    1.79572800
 C                  0.60498000   -1.10403300   -1.60240900
 C                  4.49706900   -1.59076000    1.25674900
 C                  4.20789900   -0.34072800   -1.89994700
 C                  1.78033900   -3.66702800    1.21895900
 C                 -0.50126700   -1.23195800   -2.61878300
 C                  4.72566600   -2.90997500    0.85882400
 C                  5.01537700   -0.06292000   -3.14379700
 H                 -1.17442400   -0.36792900   -2.56381000
 H                  5.50523800   -0.97404900   -3.50827200
 H                  5.75481500    0.72440300   -2.94161200
 H                 -1.05712300   -2.16550100   -2.46652600
 H                 -0.04012600   -1.25836900   -3.61989900
 H                  4.33029400    0.31694500   -3.91887400
 Rh                -0.46607300    1.87304200   -0.21206200
 O                 -0.17271600    2.22884800    2.60217500
 O                  1.32813400    3.25390500   -0.30205100
 O                  0.83238200    0.74339300    1.32260900
 O                  3.04189800    2.36494100    0.84264400
 C                 -1.42198100    3.18538000   -1.51530800
 C                  2.37375700    3.35589600    0.38236600
 C                  0.71193900    1.34748800    2.44958800
 C                 -1.60244100    3.63857100   -0.18473900
 C                  2.87916500    4.73880300    0.72943100
 C                  1.65957800    1.01161300    3.55828500
 H                  3.91958300    4.71368700    1.07637900
 H                  1.37530600    1.50970400    4.49186700
 H                  1.70126100   -0.07747100    3.69465100
 H                  2.77551000    5.39919400   -0.14278900
 H                  2.24077300    5.14415400    1.53154600
 H                  2.65697200    1.35200300    3.23636500
 H                  0.77499100   -1.78134700    1.61697300
 H                  2.21473400   -2.15725000    2.70005500
 H                  4.18286200   -1.35967800    2.27847400
 H                  4.96469000   -0.75548700    0.72638700
 H                  2.44340600   -4.41917200    1.65606900
 H                  1.00616000   -4.04878200    0.54590400
 H                  5.36925100   -3.12609100   -0.00009700
 H                  4.59149500   -3.73416900    1.56596500
 H                 -2.24649500    2.73335400   -2.07535700
 H                 -0.64533900    3.64779400   -2.13561900
 H                 -0.97368400    4.45109800    0.19507700
 H                 -2.57189800    3.54444100    0.31432100
 C                 -1.79033400   -0.64064000    0.48094500
 C                 -2.80932600   -1.58259600    0.61828000
 C                 -4.13463700   -1.27555400    0.29245800
 C                 -4.41375500    0.02348800   -0.18702200
 C                 -3.37785200    0.95522100   -0.31429400
 C                 -2.03317900    0.66150900   -0.00132300
 H                 -0.77981600   -0.93922600    0.75485300
 H                 -2.56869100   -2.58005000    0.98839500
 H                 -3.65093600    1.94165300   -0.68358700
 H                 -0.66951600    2.35136500    1.39047000
 C                 -5.81806500    0.49121400   -0.52124900
 C                 -5.16881400   -2.37238100    0.41779200
 F                 -4.71432300   -3.39655600    1.16852500
 F                 -5.49977500   -2.89698400   -0.77927200
 F                 -6.30846500   -1.94953600    0.99444900
 F                 -6.50027100   -0.40963800   -1.25114100
 F                 -6.54008000    0.73807400    0.58838800
 F                 -5.81038000    1.63501200   -1.23443200

67
TS3 – mMe
 Rh                 2.82666900   -1.42364300    0.23242800
 Cu                 1.08856900    1.19309800   -0.15040900
 O                  3.70359300   -0.28019200   -1.29188800
 O                  1.38032400   -2.06897600   -1.15188100
 O                  2.67072600    1.70999800   -1.15487500
 O                  0.45060900   -0.06547700   -1.53447000
 C                  1.58469500   -2.18209700    1.80274000
 C                  0.60715100   -1.29728900   -1.78463800
 C                  3.80936600   -0.15627100    1.63931400
 C                  3.52400000    0.91425500   -1.65095200
 C                  2.37406000   -3.21609700    1.29598500
 C                 -0.23666200   -1.88505800   -2.88820600
 C                  4.66807400   -1.20575400    1.29478300
 C                  4.37847800    1.45338100   -2.77440500
 H                 -1.23920400   -2.07520300   -2.47186300
 H                  5.25321100    0.81470500   -2.94791100
 H                  4.68575800    2.48429600   -2.54999900
 H                  0.18878900   -2.83010300   -3.24777600
 H                 -0.34227400   -1.16271600   -3.70883600
 H                  3.76317100    1.48240200   -3.68829300
 Rh                -2.14996200    1.14009900   -0.27215000
 O                 -1.84916000    1.40414900    2.52528100
 O                 -1.05719600    3.15261900   -0.36996700
 O                 -0.41020000    0.61286000    1.05616300
 O                  0.94729100    2.98622700    0.63460400
 C                 -3.65322200    1.87848800   -1.52892100
 C                 -0.09996600    3.63530300    0.27458200
 C                 -0.68237700    1.01675500    2.24194700
 C                 -3.91936100    2.27746800   -0.20230600
 C                 -0.17177800    5.08295900    0.71256400
 C                  0.40353300    1.07505000    3.26798500
 H                  0.82106100    5.47933900    0.95994500
 H                  0.00197900    1.30629500    4.26067500
 H                  0.95501500    0.12742200    3.27880400
 H                 -0.64859300    5.68565100   -0.07261800
 H                 -0.81058100    5.13553800    1.60976700
 H                  1.09869900    1.86706300    2.94587300
 H                  0.55100400   -2.04503700    1.47555500
 H                  1.82368800   -1.74972400    2.77851700
 H                  3.31424700   -0.13895700    2.61416100
 H                  3.89557900    0.82319000    1.15677300
 H                  3.23262300   -3.59292600    1.85962800
 H                  1.97422000   -3.89423000    0.53503600
 H                  5.43678700   -1.06359300    0.52836100
 H                  4.85089200   -2.02503500    1.99698400
 H                 -4.24177600    1.08848700   -2.00549500
 H                 -3.17626400    2.58499700   -2.21913800
 H                 -3.64541100    3.28582100    0.12684900
 H                 -4.71775700    1.80533800    0.37832600
 C                 -2.09678600   -1.71913700    0.09901000
 C                 -2.51232200   -3.05935300    0.15335000
 C                 -3.88044800   -3.34001900    0.04925000
 C                 -4.81945700   -2.30634000   -0.10231000
 C                 -4.36691200   -0.97933400   -0.17150600
 C                 -2.99824400   -0.65092600   -0.08468000
 H                 -1.03074500   -1.51185200    0.19298500
 H                 -5.11837200   -0.19693500   -0.30665300
 H                 -2.43022800    1.37916600    1.38973800
 H                 -4.22403100   -4.37902600    0.08630900
 C                 -6.29526200   -2.62494300   -0.17151000
 C                 -1.48808800   -4.15580300    0.33721100
 H                 -6.87182300   -1.79434700   -0.60678600
 H                 -6.70590400   -2.81870700    0.83523400
 H                 -6.48641500   -3.52738400   -0.77431500
 H                 -1.87234800   -5.13386300    0.00940000
 H                 -1.19647700   -4.25489000    1.39772700
 H                 -0.56755000   -3.93662400   -0.22711100

67
TS3 – oMe
 Rh                 2.64751700   -1.78269800    0.15215200
 Cu                 1.36044500    0.93957800   -0.00019500
 O                  3.54371900   -0.85253400   -1.49642500
 O                  0.99372500   -2.22221200   -1.07341100
 O                  2.81420200    1.25548700   -1.25255000
 O                  0.25315400   -0.12315200   -1.29809900
 C                  1.43495700   -2.19980200    1.87003700
 C                  0.22408400   -1.36271700   -1.57995300
 C                  3.96291100   -0.64141200    1.39832400
 C                  3.48144700    0.35722500   -1.84740500
 C                  1.96938700   -3.39354300    1.38526000
 C                 -0.78924200   -1.80947300   -2.60268600
 C                  4.58399600   -1.84701500    1.05804900
 C                  4.24702600    0.78232700   -3.07766900
 H                 -1.76371300   -1.35928900   -2.37032700
 H                  4.97510200    0.01764400   -3.37454300
 H                  4.74539100    1.74428500   -2.89277300
 H                 -0.86629200   -2.90282100   -2.62848200
 H                 -0.46813000   -1.43885200   -3.58947900
 H                  3.52476000    0.93614300   -3.89548100
 Rh                -1.70988300    1.33358500   -0.31765900
 O                 -1.55493200    1.83406800    2.47878100
 O                 -0.25028100    3.12903500   -0.42361800
 O                 -0.17935100    0.62239000    1.25644400
 O                  1.58892600    2.72804100    0.79169000
 C                 -2.93465200    2.31857700   -1.67757600
 C                  0.69232700    3.50863300    0.30772700
 C                 -0.47141700    1.19830000    2.36163900
 C                 -3.23729500    2.76561600   -0.36643700
 C                  0.78107100    4.96794700    0.69555400
 C                  0.50076200    1.13902400    3.49783200
 H                  1.78447300    5.23104100    1.05318400
 H                  0.08361900    1.58925700    4.40549200
 H                  0.79291500    0.09611800    3.68067700
 H                  0.49339500    5.59722100   -0.15789700
 H                  0.05404400    5.14806900    1.50463500
 H                  1.39784600    1.69229600    3.17701100
 H                  0.42360200   -1.88048300    1.61051700
 H                  1.83952600   -1.75004000    2.78107200
 H                  3.55830200   -0.48353500    2.40216900
 H                  4.18506800    0.27962400    0.84987600
 H                  2.79429800   -3.89010300    1.90458000
 H                  1.38473200   -4.02626300    0.70965500
 H                  5.29593500   -1.88738100    0.22718500
 H                  4.67395700   -2.65198700    1.79382400
 H                 -3.61806000    1.65692600   -2.21873100
 H                 -2.28918800    2.93406100   -2.31609900
 H                 -2.83254700    3.72266700   -0.01803800
 H                 -4.16076500    2.45466900    0.13204600
 C                 -2.35508500   -1.40607100    0.44588300
 C                 -3.10348000   -2.57564900    0.60787600
 C                 -4.46201000   -2.63385000    0.27121100
 C                 -5.06770800   -1.46364600   -0.23908600
 C                 -4.30042600   -0.29808500   -0.39707600
 C                 -2.92986800   -0.22714700   -0.07387100
 H                 -1.30207300   -1.42246700    0.72596500
 H                 -2.61302500   -3.46966800    1.00762200
 H                 -4.81837500    0.57756100   -0.79575300
 H                 -2.03660500    1.79504600    1.28853800
 C                 -6.53050300   -1.46796500   -0.61334600
 C                 -5.25629400   -3.90398300    0.44956700
 H                 -6.85420100   -0.48750700   -0.99296100
 H                 -7.16896200   -1.72324200    0.25004600
 H                 -6.74801800   -2.21984300   -1.39158100
 H                 -6.10859700   -3.75971500    1.13616900
 H                 -5.68508900   -4.25484100   -0.50527500
 H                 -4.63301600   -4.71499900    0.85498200

69
TS3 – mOMe
 Rh                 2.83421200   -1.64571300    0.13772000
 Cu                 1.43784000    1.19398900   -0.12878300
 O                  3.82683800   -0.54843800   -1.35274200
 O                  1.30868600   -2.05236300   -1.24244000
 O                  3.05854200    1.55048600   -1.13440200
 O                  0.62330800    0.06298900   -1.52924100
 C                  1.52737100   -2.35656400    1.68341300
 C                  0.61135000   -1.17230500   -1.81548900
 C                  3.96237100   -0.56615900    1.58952300
 C                  3.80112200    0.67067800   -1.66644600
 C                  2.22330800   -3.43225800    1.12881600
 C                 -0.34668100   -1.61195700   -2.89437800
 C                  4.70509100   -1.67568100    1.17076200
 C                  4.71304500    1.13810600   -2.77689800
 H                 -1.35554300   -1.62735800   -2.45161600
 H                  5.50044000    0.40130400   -2.97778900
 H                  5.14748200    2.11418600   -2.51983500
 H                 -0.09526900   -2.61467200   -3.26096100
 H                 -0.34858100   -0.88174100   -3.71533800
 H                  4.10392400    1.27490500   -3.68514000
 Rh                -1.78057200    1.53698500   -0.21287900
 O                 -1.43465400    1.67153900    2.59111100
 O                 -0.48343300    3.41021700   -0.25709200
 O                 -0.11068200    0.77612800    1.07571500
 O                  1.50816700    2.97634200    0.69549600
 C                 -3.18348900    2.48117100   -1.44923600
 C                  0.54017700    3.75463400    0.37575000
 C                 -0.32537000    1.15861100    2.28013000
 C                 -3.42718900    2.84495000   -0.10861900
 C                  0.65230600    5.18926800    0.84781500
 C                  0.76746900    1.03396400    3.29262800
 H                  1.69015300    5.45625200    1.08364500
 H                  0.40711500    1.26663800    4.30067700
 H                  1.19445400    0.02443800    3.25079400
 H                  0.23852300    5.86474000    0.08643900
 H                  0.04040300    5.29653800    1.75878800
 H                  1.55479200    1.74615400    2.99700500
 H                  0.50343700   -2.14324000    1.36837500
 H                  1.80398500   -1.98192100    2.67323700
 H                  3.48916200   -0.55406900    2.57539700
 H                  4.13964600    0.42544000    1.15867600
 H                  3.04983900   -3.90741300    1.66540800
 H                  1.75675300   -4.03768600    0.34453100
 H                  5.47088100   -1.56920000    0.39580800
 H                  4.81679100   -2.54575600    1.82496400
 H                 -3.83822100    1.77499100   -1.96890000
 H                 -2.62667300    3.16597700   -2.10018700
 H                 -3.06031300    3.80576400    0.26864100
 H                 -4.27454200    2.42773700    0.44412100
 C                 -2.03968200   -1.30273000    0.16830300
 C                 -2.61347000   -2.58448600    0.22901800
 C                 -3.99051500   -2.75021100    0.06881800
 C                 -4.78404800   -1.60782900   -0.15384000
 C                 -4.21447300   -0.32972000   -0.22257400
 C                 -2.81777000   -0.15959700   -0.06954700
 H                 -0.96392100   -1.23499300    0.30994000
 H                 -4.85865900    0.52891600   -0.39973700
 H                 -2.02534200    1.75700400    1.45358100
 H                 -4.48513700   -3.71910300    0.11096700
 O                 -1.73835700   -3.60658800    0.45336700
 O                 -6.11684200   -1.85799800   -0.29468400
 C                 -7.00136900   -0.78227400   -0.52137800
 H                 -8.00832100   -1.21468500   -0.60020600
 H                 -6.98920600   -0.05464100    0.31057000
 H                 -6.76847400   -0.24615800   -1.45954500
 C                 -2.22984300   -4.92710500    0.53554600
 H                 -2.94966000   -5.04757800    1.36553200
 H                 -2.72009900   -5.24231500   -0.40345000
 H                 -1.36180200   -5.57489100    0.71906600

69
TS3 – oOMe
 Rh                 2.50148200   -2.11258800   -0.00807700
 Cu                 1.76641800    0.78566100    0.00325300
 O                  3.45093700   -1.34042500   -1.70393900
 O                  0.71608700   -2.21213800   -1.11315700
 O                  3.11612200    0.85608500   -1.39167700
 O                  0.31920900   -0.01332800   -1.17946200
 C                  1.29146900   -2.30138300    1.75181400
 C                  0.03970700   -1.21572500   -1.48706800
 C                  4.07147500   -1.25849900    1.17309700
 C                  3.57313100   -0.13137900   -2.04113200
 C                  1.63800300   -3.57353900    1.29852400
 C                 -1.18205600   -1.47270800   -2.33133800
 C                  4.45292900   -2.53878800    0.76098100
 C                  4.30733600    0.17927400   -3.32343100
 H                 -1.51954100   -0.55068900   -2.81877200
 H                  4.88045900   -0.68917100   -3.67043200
 H                  4.96465000    1.04769300   -3.17695400
 H                 -1.98576300   -1.82576400   -1.66683200
 H                 -0.96871300   -2.25856200   -3.06897600
 H                  3.56238400    0.45276700   -4.08795700
 Rh                -1.19937500    1.69293200   -0.15403700
 O                 -0.75994900    2.22303600    2.61914700
 O                  0.49065700    3.25433900   -0.31325100
 O                  0.32168300    0.75117700    1.38733500
 O                  2.35488500    2.53159000    0.70409700
 C                 -2.28187500    2.95253600   -1.39502600
 C                  1.56381000    3.45683500    0.29704700
 C                  0.20134900    1.41985200    2.47101900
 C                 -2.55289800    3.28575400   -0.04085500
 C                  1.96083900    4.87851300    0.63106200
 C                  1.23189300    1.26244500    3.54591900
 H                  3.03785000    4.96106900    0.82466900
 H                  0.94408800    1.79425200    4.45981000
 H                  1.39445100    0.19529900    3.75087600
 H                  1.65710000    5.55158300   -0.18219800
 H                  1.41278100    5.17896500    1.53943300
 H                  2.17058300    1.67774900    3.14531100
 H                  0.33273600   -1.85313500    1.48689200
 H                  1.77317800   -1.87714000    2.63694600
 H                  3.76242200   -1.07276100    2.20595400
 H                  4.41914200   -0.36956700    0.63647900
 H                  2.39554200   -4.16761900    1.81792300
 H                  0.95136000   -4.13694800    0.65796700
 H                  5.09167200   -2.66798700   -0.11877400
 H                  4.45066400   -3.37417600    1.46737800
 H                 -3.02732700    2.44643200   -2.01540500
 H                 -1.56281500    3.56045700   -1.95690100
 H                 -2.07609900    4.16881800    0.40053900
 H                 -3.51217000    3.01394400    0.41239800
 C                 -2.31916700   -0.78952000    0.91624800
 C                 -3.20500100   -1.87132600    1.05903300
 C                 -4.44199200   -1.87412600    0.41277200
 C                 -4.79312200   -0.74704700   -0.37615400
 C                 -3.89845300    0.32020000   -0.50491200
 C                 -2.62780700    0.32211200    0.11612600
 H                 -1.36566600   -0.83950200    1.44004000
 H                 -2.90961100   -2.71499500    1.68422600
 H                 -4.20315800    1.16311800   -1.12101100
 H                 -1.32350300    2.22405500    1.45608900
 O                 -5.36476900   -2.87351700    0.48088300
 O                 -6.01765500   -0.80278500   -0.96734600
 C                 -5.06428200   -4.01692700    1.24712300
 H                 -5.92767600   -4.69097100    1.16053600
 H                 -4.16383100   -4.54049000    0.87448500
 H                 -4.90888400   -3.77208000    2.31451900
 C                 -6.44226400    0.27848700   -1.76607000
 H                 -5.77413100    0.44157800   -2.63204400
 H                 -7.44470700    0.02141300   -2.13496900
 H                 -6.50421800    1.22022100   -1.19015800

67
Int3 – mCF3
 Rh                 2.56695500   -2.00476500   -0.85062400
 Cu                 2.07147100    0.47531200    0.73249600
 O                  4.12604100   -0.77334400   -1.52861000
 O                  1.26188600   -1.01995800   -2.21555800
 O                  3.66655900    1.03950600   -0.28777100
 O                  0.50898200    0.59743600   -0.89088300
 C                  0.82249700   -2.76227700    0.10912200
 C                  0.53052300   -0.02630600   -2.01134100
 C                  3.69718800   -2.35017100    0.91189100
 C                  4.31722100    0.42863300   -1.17455300
 C                  1.21226300   -3.65511000   -0.89252500
 C                 -0.37236400    0.45241700   -3.12203200
 C                  4.08749500   -3.27202900   -0.06891200
 C                  5.40846800    1.19750700   -1.89210400
 H                 -0.25081000    1.53750000   -3.26319100
 H                  6.03614300    0.53491600   -2.50082300
 H                  6.02224900    1.74167200   -1.15958200
 H                 -1.41859700    0.26889800   -2.83027600
 H                 -0.15397100   -0.07624600   -4.05729600
 H                  4.93432600    1.94779300   -2.54529800
 Rh                -0.78170000    2.08273400   -0.16566300
 O                  0.30962900    1.66596800    3.23442800
 O                  0.82329400    3.52416500   -0.32905600
 O                  1.09573300   -0.22973300    2.32947900
 O                  1.81974500    2.75675000    1.52263200
 C                 -2.10333700    3.77861700    0.10895400
 C                  1.79523900    3.47688000    0.48109700
 C                  0.43058400    0.36705800    3.18615500
 C                 -1.76420600    3.28369700    1.36104700
 C                  3.03677700    4.26976700    0.15276300
 C                 -0.34858500   -0.38057100    4.22818200
 H                  3.77024300    3.53901000   -0.22456600
 H                 -1.38251100   -0.49583500    3.86568800
 H                  0.07481800   -1.38195200    4.36896500
 H                  2.84293000    5.03201400   -0.61243800
 H                  3.45203400    4.72326600    1.06378400
 H                 -0.37434400    0.17990000    5.17201300
 H                  0.03932700   -2.02795200   -0.08471800
 H                  0.97729700   -2.98689000    1.16739200
 H                  3.07065300   -2.65590200    1.75470800
 H                  4.27604600   -1.43683600    1.08312400
 H                  1.68938200   -4.60664500   -0.64033400
 H                  0.74002300   -3.61723800   -1.88019000
 H                  4.97663600   -3.08262400   -0.67909500
 H                  3.78172800   -4.32021000    0.00248400
 H                 -3.08108100    3.55396100   -0.32693000
 H                 -1.55721200    4.62584200   -0.31665100
 H                 -0.94654400    3.72956000    1.93373400
 H                 -2.46051800    2.65423700    1.92241500
 C                 -2.01338700   -0.45537800    0.65818000
 C                 -2.95730800   -1.48491800    0.71200800
 C                 -4.16577300   -1.38303800    0.01409000
 C                 -4.40305200   -0.23592100   -0.74201100
 C                 -3.45563100    0.79815800   -0.79822700
 C                 -2.24313400    0.71124500   -0.09662500
 H                 -1.07260800   -0.57820400    1.19592800
 H                 -3.67884500    1.66836500   -1.42063200
 H                  0.87252900    2.12797400    2.50679800
 C                 -5.70755900   -0.06363100   -1.47731100
 F                 -6.53062300    0.78715800   -0.82926200
 F                 -5.51746500    0.45006400   -2.70912400
 F                 -6.37283700   -1.22234500   -1.62192900
 H                 -4.90432700   -2.18359800    0.05688300
 C                 -2.65062700   -2.75630100    1.46117400
 F                 -1.72700800   -2.56772300    2.42759200
 F                 -3.74524300   -3.27298900    2.04772400
 F                 -2.16224600   -3.71013700    0.64135900

67
Int3 – oCF3
 Rh                 2.55935700   -2.38293100   -0.43847300
 Cu                 2.41109200    0.36042200    0.72116200
 O                  4.17821400   -1.45708300   -1.39915600
 O                  1.27397400   -1.50804700   -1.89181600
 O                  3.97809900    0.57048300   -0.45709100
 O                  0.74638100    0.35972200   -0.81264600
 C                  0.83217100   -2.76597900    0.74972900
 C                  0.65532100   -0.42321500   -1.82381000
 C                  3.79074400   -2.56214400    1.28212800
 C                  4.50594100   -0.24025900   -1.26183500
 C                  1.03290100   -3.84495000   -0.11622700
 C                 -0.24451000   -0.02499300   -2.96832800
 C                  3.99496200   -3.67490100    0.45521300
 C                  5.61100900    0.28407600   -2.15620200
 H                 -0.06077800    1.02437800   -3.24613900
 H                  6.15156800   -0.53294800   -2.65010200
 H                  6.30328600    0.90436900   -1.56887600
 H                 -1.29172700   -0.10438700   -2.63601500
 H                 -0.08641700   -0.67883800   -3.83412100
 H                  5.15845000    0.93200400   -2.92436400
 Rh                -0.37022300    2.05676600   -0.30918000
 O                  0.88510300    2.14809500    3.01526600
 O                  1.34557700    3.29014700   -0.77055000
 O                  1.41256500    0.04824400    2.42714800
 O                  2.42623200    2.75646500    1.11702800
 C                 -1.52559700    3.89375900   -0.29446800
 C                  2.37493200    3.28351000   -0.03416100
 C                  0.84423200    0.85478500    3.17497000
 C                 -1.17771800    3.58863800    1.01399600
 C                  3.64996500    3.87366000   -0.58532600
 C                 -0.00321400    0.38873700    4.32397900
 H                  4.27977000    3.01598400   -0.87208600
 H                 -1.06079000    0.45235700    4.01810400
 H                  0.23303100   -0.65258500    4.57275000
 H                  3.46021700    4.50612500   -1.46172400
 H                  4.18128700    4.43370300    0.19701100
 H                  0.13184000    1.04418000    5.19529100
 H                  0.12100100   -1.97636700    0.49831500
 H                  1.06691400   -2.84214700    1.81488900
 H                  3.21111500   -2.64682900    2.20592400
 H                  4.47620700   -1.70926100    1.25166200
 H                  1.42650100   -4.79586700    0.25475200
 H                  0.48297400   -3.90443100   -1.06159800
 H                  4.84383400   -3.69869500   -0.23592700
 H                  3.58529300   -4.65180900    0.72937300
 H                 -2.53638300    3.68949000   -0.65921300
 H                 -0.92516600    4.60045800   -0.87523700
 H                 -0.30034200    4.04566000    1.47918200
 H                 -1.90179200    3.13022200    1.69368900
 C                 -1.84009300   -0.15319200    0.97821100
 C                 -2.88849300   -1.04530300    1.20859600
 C                 -4.08553400   -0.96106200    0.48783300
 C                 -4.20914900    0.04524100   -0.49522100
 C                 -3.15148300    0.94027200   -0.70380800
 C                 -1.94728900    0.86633600    0.01891800
 H                 -0.91540700   -0.27832600    1.54413700
 H                 -2.77285200   -1.82811800    1.95910300
 H                 -3.27977400    1.70358100   -1.47241200
 H                  1.47293200    2.41694700    2.20723400
 C                 -5.15298600   -1.99917400    0.76827700
 F                 -4.92873700   -2.63212100    1.93665000
 F                 -6.38382900   -1.46374200    0.84917300
 F                 -5.19202200   -2.95234600   -0.18203400
 C                 -5.47046600    0.25303400   -1.31443700
 F                 -6.43753800    0.85303700   -0.59619300
 F                 -5.24313500    1.03999400   -2.38492300
 F                 -5.97368700   -0.90028300   -1.78562100

67
Int3 – mMe
 Rh                 2.55115700   -1.65726700   -0.36632100
 Cu                 1.28342900    0.78961600    0.75324200
 O                  3.79357600   -0.17138100   -1.17672500
 O                  1.16169600   -1.27685000   -1.93034300
 O                  2.78675400    1.60637200   -0.24684400
 O                 -0.09790700    0.26249600   -0.93683500
 C                  0.99424100   -2.70104000    0.64811400
 C                  0.18437500   -0.49391000   -1.93067600
 C                  3.59591700   -1.42315100    1.46567600
 C                  3.64187800    1.07550700   -1.00042100
 C                  1.66367900   -3.59396300   -0.19415900
 C                 -0.70355100   -0.44550200   -3.15022900
 C                  4.27780600   -2.35117500    0.66686500
 C                  4.55634000    1.99949400   -1.78002300
 H                 -0.86933400    0.60018300   -3.45187400
 H                  5.40164000    1.45473500   -2.21885000
 H                  4.91616200    2.80657200   -1.12570100
 H                 -1.68270000   -0.87530700   -2.88633800
 H                 -0.26124700   -1.01245900   -3.97796000
 H                  3.97107700    2.46685600   -2.58857400
 Rh                -1.83851700    1.36036100   -0.49898100
 O                 -0.96759400    1.73774700    2.93878000
 O                 -0.68737000    3.20527600   -0.76034200
 O                  0.39755900    0.04187100    2.39626400
 O                  0.38356200    2.95485900    1.19159600
 C                 -3.61962200    2.58446100   -0.52878000
 C                  0.22012500    3.51235600    0.06204800
 C                 -0.51070500    0.52446000    3.08397200
 C                 -3.25978700    2.36397300    0.79514000
 C                  1.23358800    4.55764600   -0.34005100
 C                 -1.21438200   -0.29008300    4.13167300
 H                  2.15747800    4.00680800   -0.58022300
 H                 -2.17316800   -0.63119900    3.70689000
 H                 -0.61263000   -1.16644200    4.39993900
 H                  0.90177000    5.13115300   -1.21482900
 H                  1.45205300    5.22378000    0.50676400
 H                 -1.43860700    0.32238000    5.01571600
 H                  0.06466300   -2.22571300    0.32869900
 H                  1.14169000   -2.72328900    1.73116700
 H                  3.00497100   -1.74767900    2.32696600
 H                  3.91120100   -0.37546500    1.50002900
 H                  2.35022000   -4.34227500    0.21287400
 H                  1.26378700   -3.81915000   -1.18874700
 H                  5.13479600   -2.03348100    0.06398300
 H                  4.24023100   -3.41904600    0.90313600
 H                 -4.44018800    2.01689100   -0.97707200
 H                 -3.32241900    3.50812900   -1.03509900
 H                 -2.67270900    3.10473200    1.34467200
 H                 -3.78127900    1.61583000    1.39903800
 C                 -2.39663400   -1.29190800    0.61550900
 C                 -2.97946900   -2.56255900    0.74419900
 C                 -4.04384700   -2.89967500   -0.10643700
 C                 -4.51978700   -2.00059800   -1.07126100
 C                 -3.91034400   -0.73627300   -1.17662700
 C                 -2.84380500   -0.36597800   -0.34176800
 H                 -1.54744700   -1.04109900    1.25458300
 H                 -4.28039300   -0.04660700   -1.94288900
 H                 -0.46483800    2.24628400    2.19147000
 C                 -5.68465400   -2.36288900   -1.96235400
 H                 -4.50831700   -3.88702100   -0.01849900
 C                 -2.42931200   -3.55779500    1.73785700
 H                 -6.62963700   -1.95450600   -1.56264700
 H                 -5.56041000   -1.95164900   -2.97672900
 H                 -5.80924700   -3.45322900   -2.04725100
 H                 -3.18651600   -4.29879100    2.03666700
 H                 -1.57709600   -4.11060000    1.30524100
 H                 -2.05632000   -3.05897300    2.64599300

67
Int3 – oMe
 Rh                 2.41966400   -1.92783400   -0.23760100
 Cu                 1.46159500    0.71829400    0.71083600
 O                  3.78949800   -0.65738700   -1.19421500
 O                  1.03637100   -1.52218300   -1.80111900
 O                  2.99683400    1.28755800   -0.40166800
 O                 -0.03284400    0.20064600   -0.89055600
 C                  0.79043600   -2.70594400    0.89604200
 C                  0.14255700   -0.64566300   -1.83501200
 C                  3.53984500   -1.66015000    1.54456800
 C                  3.76971700    0.60881200   -1.12525600
 C                  1.32833800   -3.73182300    0.11325200
 C                 -0.77216400   -0.59123900   -3.03415500
 C                  4.08734400   -2.72540100    0.81659400
 C                  4.74698200    1.36411100   -2.00395300
 H                 -0.86912600    0.44708100   -3.38705600
 H                  5.51253700    0.69809300   -2.42123700
 H                  5.21515700    2.17562400   -1.42832300
 H                 -1.77245900   -0.93227000   -2.72406300
 H                 -0.39705700   -1.23261000   -3.84056100
 H                  4.18454400    1.82845400   -2.83020800
 Rh                -1.63182800    1.50907700   -0.50389800
 O                 -0.61490200    2.07535000    2.85330200
 O                 -0.30062100    3.19607300   -0.92400300
 O                  0.52053000    0.19240500    2.40651500
 O                  0.82093000    3.00514300    1.00651200
 C                 -3.26506400    2.92032000   -0.61274200
 C                  0.66707500    3.47592300   -0.16289800
 C                 -0.30098300    0.82963700    3.07775000
 C                 -2.92820800    2.74494800    0.72363800
 C                  1.76374800    4.36986200   -0.69180500
 C                 -1.05979900    0.18200600    4.20108300
 H                  2.61293000    3.70486100   -0.91833100
 H                 -2.05639900   -0.09769500    3.82063600
 H                 -0.54221600   -0.72482600    4.53596100
 H                  1.45292100    4.90173200   -1.59996800
 H                  2.08973800    5.07593900    0.08513700
 H                 -1.20227100    0.88673800    5.03160100
 H                 -0.09211600   -2.15505500    0.56403700
 H                  0.97421900   -2.65861000    1.97275500
 H                  2.94248500   -1.83888100    2.44321000
 H                  3.97348400   -0.65719200    1.47974100
 H                  1.94163100   -4.51865000    0.56244800
 H                  0.87323500   -3.98735200   -0.84976800
 H                  4.95662900   -2.56154400    0.17129200
 H                  3.93620600   -3.75776600    1.14675800
 H                 -4.14510800    2.42030900   -1.02769400
 H                 -2.86816200    3.77101400   -1.17528600
 H                 -2.25971100    3.44786100    1.22799500
 H                 -3.52832800    2.09921600    1.37119500
 C                 -2.50555500   -0.97807000    0.81327600
 C                 -3.26933400   -2.13339600    1.01383100
 C                 -4.36959900   -2.43769700    0.20015900
 C                 -4.70093700   -1.54346900   -0.84364100
 C                 -3.92848500   -0.38324600   -1.02696700
 C                 -2.82243800   -0.07708600   -0.21536800
 H                 -1.63742600   -0.80008300    1.45124400
 H                 -2.99413900   -2.82237100    1.81894300
 H                 -4.20596000    0.28554700   -1.84897400
 H                 -0.07390400    2.46844700    2.06101500
 C                 -5.17898200   -3.69078400    0.42697900
 C                 -5.87175000   -1.83235500   -1.75112900
 H                 -6.81440800   -1.91093900   -1.18280200
 H                 -6.00007400   -1.04615600   -2.50971000
 H                 -5.74722500   -2.79380500   -2.27829500
 H                 -6.23756400   -3.45944300    0.63685700
 H                 -5.17515000   -4.34414800   -0.46252400
 H                 -4.78858200   -4.27460300    1.27359600

69
Int3 – mOMe
 Rh                 2.43185400   -1.76961900   -0.81446700
 Cu                 1.44887100    0.45371500    0.76499900
 O                  3.82330300   -0.27548300   -1.32067900
 O                  1.10897100   -0.97278500   -2.26314600
 O                  3.14123100    1.32001100    0.10426900
 O                  0.21417100    0.66513200   -1.04943100
 C                  0.73743800   -2.78772000   -0.00359000
 C                  0.31202000   -0.01443000   -2.12816300
 C                  3.47455900   -2.02491600    1.02113100
 C                  3.88578300    0.88557200   -0.81167700
 C                  1.33162700   -3.59685800   -0.97638700
 C                 -0.58342800    0.34217700   -3.29023600
 C                  4.06976300   -2.83090700    0.04301400
 C                  4.93514900    1.82772500   -1.36814900
 H                 -0.53380300    1.42473100   -3.48317700
 H                  5.64653100    1.30326100   -2.01823500
 H                  5.46492500    2.32258700   -0.54099300
 H                 -1.62263800    0.09913100   -3.01577000
 H                 -0.29954100   -0.21620800   -4.19019700
 H                  4.42522600    2.61418900   -1.94763900
 Rh                -1.34595900    2.02721300   -0.48764400
 O                 -0.38075900    0.98225500    3.49258000
 O                  0.19487600    3.72026200   -0.32673100
 O                  0.85124500   -0.55311000    2.41553200
 O                  0.13670600    2.30052500    1.34253900
 C                 -2.86961700    3.52039100   -0.67196700
 C                  0.65465600    3.33771800    0.77074700
 C                  0.07564300   -0.23473500    3.32187200
 C                 -2.76752600    3.17034600    0.67253700
 C                  1.84042000    3.99923000    1.41182900
 C                 -0.46577700   -1.26026600    4.27166100
 H                  2.72050600    3.40485000    1.11514400
 H                 -1.27242300   -1.78797000    3.73388900
 H                  0.31491400   -1.99413100    4.51175300
 H                  1.95720000    5.02890600    1.05071300
 H                  1.75647500    3.97383500    2.50717600
 H                 -0.87116100   -0.79931800    5.18080100
 H                 -0.12895000   -2.16789300   -0.24667300
 H                  0.85155800   -2.99377300    1.06334100
 H                  2.83445400   -2.45111800    1.79809900
 H                  3.89133900   -1.04388500    1.26891500
 H                  1.92180000   -4.47343100   -0.69250200
 H                  0.93747000   -3.61053700   -1.99835500
 H                  4.95980000   -2.48145900   -0.49057600
 H                  3.92203400   -3.91510900    0.04875500
 H                 -3.68735700    3.12606000   -1.28363500
 H                 -2.36851200    4.41532000   -1.05435700
 H                 -2.17544200    3.77938100    1.36169800
 H                 -3.49849300    2.50051800    1.13359000
 C                 -2.10196300   -0.56152800    0.57629300
 C                 -2.83696000   -1.74081300    0.73997800
 C                 -4.02847400   -1.94933000    0.02401000
 C                 -4.46533200   -0.94281900   -0.85454200
 C                 -3.73341500    0.24815100   -1.01146000
 C                 -2.54229000    0.44121100   -0.29794400
 H                 -1.15967600   -0.46759500    1.10972100
 H                 -4.13056000    0.98713300   -1.71018000
 H                 -0.08603300    1.58692600    2.73786900
 H                 -4.59902200   -2.86542100    0.14749700
 O                 -2.31416800   -2.64800700    1.61653000
 O                 -5.60086600   -1.03903400   -1.59759800
 C                 -2.92012000   -3.91777000    1.74948600
 H                 -2.94563600   -4.45925300    0.78719000
 H                 -2.30537200   -4.48458100    2.46151400
 H                 -3.94883000   -3.84474700    2.14581700
 C                 -6.39791200   -2.20081800   -1.50609300
 H                 -6.78606700   -2.35530900   -0.48282700
 H                 -7.24622400   -2.05421000   -2.18829900
 H                 -5.84418700   -3.10611100   -1.81505900

69
Int3 – oOMe
 Rh                 3.03139100   -0.49078400   -0.62535400
 Cu                 0.87263800    0.41578300    1.20307300
 O                  2.26908800   -2.30987900    0.13336100
 O                  1.57479800   -0.54823100   -2.16790000
 O                  0.83571200   -1.48263100    1.65365600
 O                 -0.09202500    0.24708400   -0.94588400
 C                  3.23349300    1.58199100   -1.05579100
 C                  0.38065200   -0.17108400   -2.04967300
 C                  4.05344200   -0.21595600    1.22483600
 C                  1.38410200   -2.43306900    1.02795600
 C                  4.09156100    0.86305900   -1.89544900
 C                 -0.50942700   -0.21711800   -3.26979500
 C                  4.84589700   -0.98956200    0.36721500
 C                  0.91258200   -3.83855900    1.33827300
 H                 -1.01437900    0.75291300   -3.39664500
 H                  1.72290500   -4.56552200    1.19509100
 H                  0.10328700   -4.08987100    0.63263500
 H                 -1.29238000   -0.97348000   -3.11035900
 H                  0.06910900   -0.46201900   -4.16840600
 H                  0.50810000   -3.89953100    2.35707300
 Rh                -1.96784200    1.05857900   -0.38179700
 O                 -2.86758800   -1.27454500    2.27941100
 O                 -0.88935100    2.93258100   -0.01914000
 O                 -1.48407600    0.43897700    1.85227100
 O                  0.97213000    2.34907200    1.12599000
 C                 -3.63438700    2.37399600   -0.73585600
 C                  0.21960300    3.17474400    0.53997400
 C                 -1.90364600   -0.43535200    2.60837000
 C                 -3.75206300    1.86978500    0.55575200
 C                  0.71979600    4.60846000    0.46345800
 C                 -1.30867200   -0.65920200    3.96218100
 H                  1.36937500    4.69821800   -0.42359000
 H                 -1.98009100   -1.23032300    4.61495500
 H                 -0.38249000   -1.23105400    3.78621600
 H                 -0.11374400    5.31467000    0.35200500
 H                  1.32366800    4.85500600    1.34747800
 H                 -1.03509000    0.30419800    4.41114600
 H                  3.61460000    2.14922900   -0.20271800
 H                  2.24593900    1.90237200   -1.39974400
 H                  3.43582300   -0.68714100    1.99552500
 H                  4.29991900    0.83266100    1.41675500
 H                  3.78533500    0.61238600   -2.91632200
 H                  5.17118900    0.86242400   -1.71681600
 H                  5.72893700   -0.56024900   -0.11536700
 H                  4.84135300   -2.08151200    0.44955300
 H                 -4.24684500    1.98447300   -1.55372600
 H                 -3.17141800    3.35103100   -0.90111300
 H                 -3.38629900    2.44962400    1.40764000
 H                 -4.46408000    1.07192800    0.78519400
 C                 -2.15369300   -1.87954000   -0.59111000
 C                 -2.68675800   -3.14048800   -0.88449800
 C                 -3.98110700   -3.25840800   -1.39964000
 C                 -4.73743200   -2.10052000   -1.60523600
 C                 -4.20398700   -0.84043000   -1.30572700
 C                 -2.89450500   -0.68980400   -0.80045400
 H                 -1.14401000   -1.81821200   -0.17911200
 H                 -2.08299100   -4.03561900   -0.70875200
 H                 -4.83661800    0.03290600   -1.48020900
 H                 -3.08494500   -1.16880500    1.32506900
 O                 -4.52652578   -4.54464034   -1.70463954
 O                 -6.06709047   -2.19766418   -2.12241233
 C                 -6.02401452   -2.20445565   -3.55174726
 H                 -6.72626160   -2.91959577   -3.92634525
 H                 -6.27427566   -1.23177317   -3.92074340
 H                 -5.03927461   -2.46707976   -3.87765505
 C                 -5.25866562   -5.03222635   -0.57719502
 H                 -5.99928197   -5.73022762   -0.90762149
 H                 -4.58810747   -5.51784107    0.10061772
 H                 -5.73643212   -4.21344724   -0.08096932

67
TS4 – mCF3
 Rh                -4.38498200    0.54731500    0.23769000
 Cu                -2.00742100   -1.09844600    0.18902700
 O                 -3.03323800    2.15339600   -0.04727000
 O                 -3.83310500    0.55591500    2.27254500
 O                 -1.26904700    0.95914500   -0.66797500
 O                 -2.00162400   -0.73290300    2.09099700
 C                 -5.19091900   -1.39977200    0.56243800
 C                 -2.79803500   -0.00079300    2.74168300
 C                 -4.31768800    0.16817300   -1.86006200
 C                 -1.82444900    2.06844200   -0.38156400
 C                 -6.17482200   -0.44017300    0.83020400
 C                 -2.47749000    0.23181700    4.20323100
 C                 -5.29261100    1.13847700   -1.60772200
 C                 -1.00592200    3.33790600   -0.44210700
 H                 -1.52576600    0.78214300    4.27072900
 H                 -0.16664200    3.25928000    0.26745500
 H                 -1.61683200    4.21436200   -0.19519000
 H                 -2.33106700   -0.73609100    4.70576400
 H                 -3.26882100    0.80239500    4.70432900
 H                 -0.57703100    3.45134300   -1.44960000
 O                  0.97119100    0.17284200    1.08755000
 O                  0.39660000   -1.77103700   -1.56150300
 O                  0.82414700   -2.06549300    0.99619600
 O                 -1.82681600   -2.04296800   -1.49736800
 C                 -0.71425400   -2.15645200   -2.06583700
 C                  0.98769700   -0.93359300    1.63551600
 C                 -0.66243600   -2.77683900   -3.44404400
 C                  1.18270200   -1.09033200    3.11153700
 H                 -1.64767600   -3.14649800   -3.75346500
 H                  0.21456000   -1.39821700    3.53529800
 H                  1.92084100   -1.88096000    3.30665200
 H                 -0.30870800   -2.02027600   -4.16287000
 H                  0.07315000   -3.59523100   -3.45083600
 H                  1.49753700   -0.14063700    3.55898500
 H                 -4.60725600   -1.84310000    1.37526600
 H                 -5.22852000   -1.99932300   -0.35181300
 H                 -4.59790300   -0.85991400   -2.10567100
 H                 -3.30426300    0.44235700   -2.16604300
 H                 -7.00073500   -0.28072100    0.13038300
 H                 -6.36124600   -0.11416900    1.85899600
 H                 -5.05825900    2.20224800   -1.71913400
 H                 -6.35590400    0.88553000   -1.66067200
 Rh                 0.77040600    0.58234300   -1.10877400
 C                  5.05923000    0.01945100    0.52617200
 C                  4.64583500    1.28462000    0.10135500
 C                  3.55920200    1.42675700   -0.76524500
 C                  2.83892700    0.29689200   -1.19871700
 C                  3.30421000   -0.97943700   -0.83061300
 C                  4.37991900   -1.10693600    0.04790800
 H                  3.26165900    2.42635400   -1.09297600
 H                  2.78141600   -1.86709300   -1.18735300
 H                  0.63318900   -1.93034300    0.00895000
 C                  0.75447100    0.97791400   -3.11144800
 C                  2.09362900    0.43217400   -2.97625600
 H                  0.66799800    2.04633000   -3.35185800
 H                  2.92076800    1.07669600   -3.28694100
 H                  2.22900000   -0.61027100   -3.27967500
 H                 -0.00492700    0.35744700   -3.60202300
 H                  5.90455700   -0.08917900    1.20534000
 C                  4.73724600   -2.47077500    0.58023000
 C                  5.32541400    2.52294100    0.62830700
 F                  4.46660900   -3.44768800   -0.30136000
 F                  6.03829600   -2.56401500    0.90688700
 F                  4.03334500   -2.74955500    1.70184500
 F                  4.62429900    3.07295900    1.64153900
 F                  6.55887700    2.26738400    1.09599000
 F                  5.43902300    3.47112800   -0.32159000

67
TS4 – oCF3
 Rh                 4.50841600    0.35354300    0.64558300
 Cu                 2.25467600    0.09215700   -1.16659600
 O                  2.99475300    0.46176700    2.12722200
 O                  4.09251200    2.36994300    0.19953400
 O                  1.34557300   -0.40103400    0.92044700
 O                  2.28503200    2.02813900   -1.09075700
 C                  5.49173800    0.25028900   -1.24154700
 C                  3.09607900    2.77021400   -0.46923800
 C                  4.36560100   -1.77538700    0.68365800
 C                  1.79463100    0.11150000    1.99656000
 C                  6.41081500    0.64677700   -0.26220500
 C                  2.84181300    4.26206600   -0.52168500
 C                  5.24409600   -1.36223000    1.69015000
 C                  0.85606800    0.30875200    3.16483100
 H                  2.67269400    4.57325100   -1.56308600
 H                  0.01891200    0.95246100    2.85144300
 H                  1.37560000    0.76323900    4.01679100
 H                  3.67394600    4.82787600   -0.08530900
 H                  1.91940900    4.47920400    0.04045900
 H                  0.43224800   -0.66314900    3.46214800
 O                 -0.90442900    1.04097000   -0.28345000
 O                 -0.07437800   -1.84566100   -1.72913700
 O                 -0.50003100    0.62391300   -2.45159600
 O                  2.16037300   -1.72034000   -1.85154300
 C                  1.08047400   -2.35123600   -1.94725400
 C                 -0.76941800    1.42427700   -1.44982200
 C                  1.12648000   -3.81365600   -2.33034200
 C                 -0.84772200    2.87355100   -1.81694300
 H                  0.76776100   -4.41491900   -1.47923100
 H                 -1.42242300    3.42871200   -1.06605600
 H                  0.19281300    3.23701900   -1.82331000
 H                  0.43723000   -3.99794800   -3.16790800
 H                  2.14395200   -4.12553300   -2.59606200
 H                 -1.27181700    3.00395700   -2.82129900
 H                  5.00285800    0.99276800   -1.88008000
 H                  5.51315600   -0.76289900   -1.65320500
 H                  4.74169300   -2.23248900   -0.23582700
 H                  3.31410300   -1.98833400    0.89453800
 H                  7.17020200   -0.05214400    0.10152200
 H                  6.64291200    1.70768100   -0.12062700
 H                  4.89211600   -1.24681900    2.72058700
 H                  6.32394200   -1.49818800    1.57740100
 Rh                -0.62699000   -1.03935700    0.48448900
 C                 -5.02949500    0.02000800   -0.60664900
 C                 -4.62704100   -0.06118600    0.74756100
 C                 -3.47250700   -0.77006400    1.07750000
 C                 -2.66178100   -1.37311800    0.09253300
 C                 -3.10267700   -1.33261300   -1.24136200
 C                 -4.26254400   -0.63876100   -1.57667200
 H                 -3.18435800   -0.84411000    2.12766000
 H                 -2.50794800   -1.81372100   -2.01920400
 H                 -0.33971100   -0.33374700   -2.15159400
 C                 -0.51005500   -2.92900400    1.23507900
 C                 -1.82248900   -2.99575000    0.60815100
 H                 -0.47415800   -2.96397000    2.33265600
 H                 -2.66013100   -3.25317600    1.26353900
 H                 -1.86844800   -3.51293100   -0.35492100
 H                  0.31206300   -3.47497400    0.75669200
 C                 -5.35631800    0.64377900    1.87732500
 F                 -5.09266700    1.96320700    1.88742700
 F                 -6.68900900    0.49753300    1.80118100
 F                 -4.98225500    0.16725000    3.08089700
 H                 -4.57347600   -0.59105100   -2.62061100
 C                 -6.28666700    0.73134100   -1.06398800
 F                 -6.42435700    1.94284400   -0.49695400
 F                 -6.28564900    0.92458000   -2.39681100
 F                 -7.39768700    0.02615900   -0.77892200

67
TS4 – mMe
 Rh                 3.71378600   -0.11282900    0.47260100
 Cu                 1.30738100    0.30582000   -1.09519000
 O                  2.36836200   -0.22221100    2.10250000
 O                  3.51625000    1.98430500    0.55959600
 O                  0.50985700   -0.53080300    0.92754500
 O                  1.61507500    2.16146700   -0.62590000
 C                  4.51950500    0.14500200   -1.48291200
 C                  2.54557500    2.63947800    0.08072100
 C                  3.29150900   -2.15574000    0.02821000
 C                  1.12113500   -0.37887400    2.03149700
 C                  5.55663700    0.20272400   -0.54371300
 C                  2.48322400    4.12176600    0.38642700
 C                  4.30925500   -2.10261300    0.98586100
 C                  0.32806100   -0.38851400    3.31892800
 H                  1.61176200    4.30938900    1.03382700
 H                 -0.44479000    0.39497200    3.27389600
 H                  0.97849000   -0.22235400    4.18601700
 H                  2.32638000    4.68512300   -0.54542800
 H                  3.39343400    4.46796000    0.89115700
 H                 -0.18947100   -1.35500300    3.41983000
 O                 -1.58061100    1.42829600    0.24063600
 O                 -1.27475700   -1.18515900   -1.82473800
 O                 -1.45124900    1.40412100   -2.00138100
 O                  0.94328800   -1.29382700   -2.12912000
 C                 -0.21563800   -1.76691000   -2.23489100
 C                 -1.50937600    2.01418500   -0.84258600
 C                 -0.38268800   -3.12962100   -2.87151600
 C                 -1.41905500    3.50772100   -0.92429200
 H                  0.56144900   -3.49143000   -3.29710500
 H                 -0.34237400    3.74109000   -0.95835300
 H                 -1.89142600    3.88438200   -1.84105600
 H                 -0.73315900   -3.83714500   -2.10249700
 H                 -1.16207100   -3.08390000   -3.64659700
 H                 -1.85988900    3.96676300   -0.03116800
 H                  4.07318200    1.06267800   -1.87864900
 H                  4.38498000   -0.73722500   -2.11546800
 H                  3.51094800   -2.40673500   -1.01310100
 H                  2.24515300   -2.29751400    0.31203500
 H                  6.25367300   -0.63364800   -0.43389100
 H                  5.92551700    1.17077500   -0.18830400
 H                  4.07552400   -2.21038900    2.05014600
 H                  5.34504000   -2.32257200    0.70981100
 Rh                -1.57839900   -0.78717700    0.57881200
 C                 -5.85888500    0.99403500    0.16017300
 C                 -5.41698500    0.57647400    1.42992700
 C                 -4.33388800   -0.30455600    1.50263400
 C                 -3.66902900   -0.73629800    0.33459800
 C                 -4.16252600   -0.34238600   -0.91747100
 C                 -5.24802100    0.54174400   -1.01678200
 H                 -3.99306300   -0.65725100    2.48199800
 H                 -3.66486600   -0.69565600   -1.82310100
 H                 -1.38876300    0.39252300   -1.90562300
 C                 -1.68728600   -2.79818900    0.92773400
 C                 -3.01881600   -2.57137800    0.40311900
 H                 -1.60150100   -3.06851800    1.98950200
 H                 -3.85969500   -2.84544200    1.04570600
 H                 -3.18325400   -2.83297700   -0.64608400
 H                 -0.96137900   -3.31527400    0.28802400
 H                 -6.70720100    1.68247400    0.09251800
 C                 -5.71486000    1.00071000   -2.37768300
 C                 -6.10456500    1.08101100    2.67614500
 H                 -5.70919700    0.60042300    3.58341500
 H                 -5.97042300    2.17044000    2.78748200
 H                 -7.19059100    0.89514800    2.63682700
 H                 -6.03939800    0.14749600   -2.99652600
 H                 -4.89447700    1.49662300   -2.92305400
 H                 -6.55437300    1.70814400   -2.30711000

67
TS4 – oMe
 Rh                 3.73642500   -0.05162100    0.57278700
 Cu                 1.39774500    0.25302400   -1.11749000
 O                  2.31849900   -0.02926500    2.14479100
 O                  3.55259000    2.04705500    0.49008900
 O                  0.51436700   -0.43205300    0.91443200
 O                  1.68542800    2.13774500   -0.75748400
 C                  4.62176700    0.05066300   -1.36182000
 C                  2.59705800    2.66586800   -0.06219500
 C                  3.32510200   -2.12306000    0.27331600
 C                  1.07573700   -0.19558200    2.02979200
 C                  5.62125000    0.17563400   -0.38887700
 C                  2.52998400    4.16666900    0.13208500
 C                  4.29811200   -1.99429300    1.26961900
 C                  0.22550100   -0.11271800    3.27730000
 H                  3.42480800    4.54817500    0.63887000
 H                  0.83524100    0.12504300    4.15722300
 H                 -0.29041800   -1.07339300    3.42953000
 H                  1.63892100    4.40231300    0.73558600
 H                  2.40481400    4.66014700   -0.84320500
 H                 -0.54907600    0.65776300    3.13783000
 O                 -1.60370500    1.42472000    0.02086300
 O                 -1.14476800   -1.31087100   -1.85539200
 O                 -1.29062400    1.26015900   -2.19676100
 O                  1.08519100   -1.41417900   -2.05979700
 C                 -0.06412600   -1.90641000   -2.18140200
 C                 -1.44196000    1.94157500   -1.08800700
 C                 -0.19257000   -3.31064900   -2.73093500
 C                 -1.34011700    3.42702600   -1.25728600
 H                 -0.56355300   -3.96990500   -1.92930100
 H                 -1.76233000    3.74503300   -2.21978900
 H                 -1.82520000    3.94231800   -0.41961000
 H                 -0.94284500   -3.32742400   -3.53529000
 H                  0.77076800   -3.68749600   -3.09617600
 H                 -0.26188800    3.65578200   -1.25172800
 H                  4.19854400    0.93744900   -1.84401300
 H                  4.50475000   -0.87689100   -1.92967600
 H                  3.59158000   -2.45710100   -0.73314200
 H                  2.26636600   -2.24208600    0.51928100
 H                  6.30703000   -0.65304800   -0.18754700
 H                  5.98341000    1.16645700   -0.09456100
 H                  4.01506900   -2.01631700    2.32714600
 H                  5.34451100   -2.23644800    1.06030000
 Rh                -1.55403700   -0.76325300    0.50090400
 H                 -1.24625000    0.25521800   -2.03574500
 C                 -5.96122700    0.76045600   -0.18784100
 C                 -5.50720100    0.45582900    1.11910500
 C                 -4.37031600   -0.34498800    1.27430400
 C                 -3.63363000   -0.82223300    0.17072200
 C                 -4.11411800   -0.54554900   -1.12025100
 C                 -5.25477700    0.24182300   -1.28395800
 H                 -4.04344300   -0.60268100    2.28787700
 H                 -3.57387600   -0.92464600   -1.98959300
 C                 -2.91747200   -2.61945500    0.39103400
 H                 -3.02433400   -2.95513500   -0.64447200
 C                 -1.60202700   -2.74980700    0.98270700
 H                 -0.82690800   -3.27458700    0.41063400
 H                 -3.77352400   -2.88980400    1.01472800
 H                 -1.55066900   -2.94340100    2.06333000
 C                 -7.18698500    1.61379000   -0.39300000
 H                 -7.40353100    1.75916300   -1.46134900
 H                 -8.07930200    1.16237200    0.07410100
 H                 -7.06774100    2.60996300    0.06674500
 H                 -5.60517000    0.46709300   -2.29592100
 C                 -6.24604200    0.97987000    2.32581100
 H                 -6.27364000    2.08282800    2.33280300
 H                 -7.29636400    0.64228900    2.33580700
 H                 -5.77532400    0.64934900    3.26320200

69
TS4 – mOMe
 Rh                 4.02021100    0.02937300    0.50820300
 Cu                 1.62008200    0.29552200   -1.10693700
 O                  2.65302800   -0.08072000    2.12095100
 O                  3.73787200    2.11872000    0.52207300
 O                  0.83097300   -0.50604000    0.92615600
 O                  1.84123200    2.17515200   -0.68239900
 C                  4.84645100    0.25457800   -1.44228100
 C                  2.74316100    2.71512400    0.01631600
 C                  3.68873200   -2.04266600    0.12730900
 C                  1.41524700   -0.29450000    2.03504700
 C                  5.86488800    0.38756600   -0.49022700
 C                  2.61165800    4.20143000    0.27777100
 C                  4.68761900   -1.91559900    1.09792400
 C                  0.60065400   -0.30264200    3.30864100
 H                  2.42930300    4.72928000   -0.67003400
 H                 -0.20798700    0.44069000    3.22751300
 H                  1.22712600   -0.08014600    4.18074300
 H                  3.50408800    4.60443200    0.77201400
 H                  1.73203400    4.36691200    0.92021800
 H                  0.12778000   -1.28943200    3.43066300
 O                 -1.36916200    1.30400100    0.16784200
 O                 -0.88681500   -1.33188300   -1.82843800
 O                 -1.14202400    1.24251300   -2.06549300
 O                  1.33828900   -1.34588100   -2.10203800
 C                  0.20332800   -1.87329600   -2.21208000
 C                 -1.27642500    1.87101900   -0.92417400
 C                  0.10660600   -3.25572800   -2.82007700
 C                 -1.24662000    3.36536500   -1.03461800
 H                  1.07103500   -3.58223200   -3.22837200
 H                 -0.18030500    3.64336500   -1.05501600
 H                 -1.71637300    3.70217300   -1.96824000
 H                 -0.21861900   -3.96192800   -2.03881500
 H                 -0.66599400   -3.26312000   -3.60316000
 H                 -1.72404700    3.82343200   -0.16005400
 H                  4.36861500    1.13878200   -1.87568100
 H                  4.75908300   -0.65334900   -2.04609800
 H                  3.93541900   -2.31909200   -0.90139000
 H                  2.64458600   -2.21850300    0.40005000
 H                  6.59459000   -0.41427200   -0.34161400
 H                  6.18715600    1.38173500   -0.16264600
 H                  4.44091700   -1.99751800    2.16160300
 H                  5.73586700   -2.10188900    0.84510400
 Rh                -1.23100300   -0.89774800    0.55904400
 C                 -5.65306200    0.56713200    0.15732500
 C                 -5.13572000    0.18667600    1.40934600
 C                 -3.99125000   -0.61552700    1.49227100
 C                 -3.32240400   -1.00724400    0.31740400
 C                 -3.84982900   -0.66263600   -0.93610800
 C                 -5.00101200    0.13137300   -1.01087500
 H                 -3.63966000   -0.91715300    2.48198000
 H                 -3.35355800   -0.96492600   -1.85823200
 H                 -1.05424600    0.23477300   -1.94771300
 C                 -1.21862600   -2.90096900    0.95287400
 C                 -2.54867100   -2.77377200    0.38585300
 H                 -1.14747700   -3.14730100    2.02169500
 H                 -3.38496900   -3.11492200    1.00162800
 H                 -2.65667200   -3.04961800   -0.66691700
 H                 -0.44442000   -3.38536900    0.34483800
 H                 -6.54798300    1.17935800    0.09400700
 O                 -5.42105500    0.44766200   -2.26415700
 O                 -5.69648400    0.54785400    2.59383600
 C                 -6.85367700    1.35769700    2.60002100
 H                 -7.11554100    1.52170000    3.65398200
 H                 -6.67349200    2.33702700    2.12076300
 H                 -7.70412300    0.86588800    2.09379300
 C                 -6.55808900    1.26765500   -2.43383100
 H                 -6.42064400    2.26284100   -1.97315500
 H                 -6.69455000    1.39391300   -3.51628600
 H                 -7.46824700    0.80400100   -2.01175900

69
TS4 – oOMe
 Rh                -4.04328200    0.02170100   -0.37245100
 Cu                -1.54006500    0.36960700    1.04024800
 O                 -2.78865900   -0.20998500   -2.06063500
 O                 -3.75365100    2.10299500   -0.54624000
 O                 -0.89129900   -0.58708400   -0.96969400
 O                 -1.76812300    2.21932100    0.50003500
 C                 -4.72836500    0.38509000    1.61184600
 C                 -2.71930500    2.72147700   -0.16060500
 C                 -3.70092400   -2.02478200    0.12384100
 C                 -1.54969300   -0.43517600   -2.04614800
 C                 -5.81097600    0.46471000    0.72712900
 C                 -2.60193000    4.18636000   -0.52787300
 C                 -4.76241300   -1.95069300   -0.78356300
 C                 -0.82638500   -0.52979800   -3.37111000
 H                 -3.52328800    4.56154900   -0.98981100
 H                 -1.50966400   -0.34698100   -4.20911600
 H                 -0.37547700   -1.52958700   -3.46837600
 H                 -1.76400100    4.30473600   -1.23323800
 H                 -2.35953300    4.77387900    0.37017800
 H                 -0.00528500    0.20408400   -3.38834400
 O                  1.35611600    1.26628100   -0.49899900
 O                  0.99622200   -1.20277500    1.73407400
 O                  1.30339600    1.37426500    1.74426500
 O                 -1.20694600   -1.19290100    2.14316800
 C                 -0.06676200   -1.71369900    2.22192200
 C                  1.35365400    1.91507500    0.54981600
 C                  0.07061800   -3.04953000    2.91950500
 C                  1.34714700    3.41336000    0.55056800
 H                  0.34772200   -3.81027900    2.17165300
 H                  1.89659000    3.81153200    1.41387700
 H                  1.75407500    3.79835000   -0.39210900
 H                  0.89045800   -3.00358000    3.65160500
 H                 -0.86581700   -3.34391300    3.40922100
 H                  0.28878900    3.70838600    0.63840900
 H                 -4.21630600    1.29143800    1.94999600
 H                 -4.60278700   -0.48146600    2.26743600
 H                 -3.87955700   -2.22931300    1.18297600
 H                 -2.67930700   -2.23125200   -0.20647600
 H                 -6.55363400   -0.33789600    0.68443000
 H                 -6.15016400    1.43815100    0.35718400
 H                 -4.58900700   -2.10596800   -1.85351200
 H                 -5.79245100   -2.10706000   -0.44891800
 Rh                 1.19763900   -0.95879800   -0.71677800
 H                  1.18173800    0.36297800    1.71031000
 C                  5.66586600    0.48365100   -0.55763000
 C                  5.13817600   -0.00031200   -1.75909100
 C                  3.96677800   -0.77104500   -1.76769200
 C                  3.28955300   -1.05036300   -0.57311200
 C                  3.84993200   -0.60783500    0.64544200
 C                  5.00307800    0.17320700    0.66502300
 H                  3.58617300   -1.15000400   -2.72083500
 H                  3.33292000   -0.84734500    1.57243500
 C                  2.49610200   -2.85978700   -0.50213900
 H                  2.70219700   -3.06191100    0.55278000
 C                  1.12722600   -2.99639300   -0.94242200
 H                  0.38961500   -3.39530100   -0.23530400
 H                  3.27807800   -3.23014700   -1.16883500
 H                  0.95846000   -3.31995800   -1.97880800
 H                  5.63726700    0.21691500   -2.70358000
 O                  5.55847900    0.69295200    1.78811600
 O                  6.78628900    1.23830400   -0.44675300
 C                  4.87304200    0.53224400    3.01481400
 H                  4.81523800   -0.52891100    3.31834000
 H                  5.44843200    1.08584600    3.76893500
 H                  3.84805200    0.94152600    2.96359700
 C                  7.48888700    1.59648400   -1.61762700
 H                  6.86238600    2.19122000   -2.30731300
 H                  8.34325200    2.20700500   -1.29583800
 H                  7.86624500    0.70961500   -2.15890000

67
Int4 – mCF3
 Rh                -4.19659800    0.36148500   -0.04189800
 Cu                -1.73980800   -1.02212000    0.63317800
 O                 -2.91678100    1.82421500   -0.88324000
 O                 -3.74771700    1.17281200    1.85275400
 O                 -1.06840200    0.60145700   -0.95818600
 O                 -1.85591200    0.02678600    2.24971900
 C                 -4.93105100   -1.36254400    0.97489500
 C                 -2.72175300    0.89948300    2.54018500
 C                 -4.01625400   -0.77423300   -1.83844700
 C                 -1.69149300    1.70066300   -1.13132200
 C                 -5.96636100   -0.43010900    0.83552200
 C                 -2.50123300    1.68453800    3.81589900
 C                 -5.04655700    0.15800300   -1.99538000
 C                 -0.93900800    2.90509300   -1.65080800
 H                 -1.58451400    2.28498400    3.70455600
 H                 -1.60631800    3.76868100   -1.75610000
 H                 -0.48509300    2.66222900   -2.62399700
 H                 -2.33626200    0.98849300    4.65198300
 H                 -3.34900600    2.34505900    4.03460200
 H                 -0.11946000    3.15274100   -0.95692000
 O                  1.19593400    0.60639400    1.11755300
 O                  0.73213500   -2.08110300   -0.76585900
 O                  1.11340500   -1.54426000    1.75385300
 O                 -1.46825400   -2.47554300   -0.61929900
 C                 -0.33932600   -2.67986100   -1.12627100
 C                  1.20082700   -0.25831500    1.99708200
 C                 -0.22176000   -3.68018900   -2.25365800
 C                  1.27515500    0.08681000    3.45206700
 H                 -1.14053600   -4.26959900   -2.36183400
 H                  0.24539900    0.02774100    3.83906900
 H                  1.89920100   -0.64042400    3.98838400
 H                 -0.03426800   -3.12795200   -3.18909400
 H                  0.64336400   -4.33734700   -2.08398400
 H                  1.65434700    1.10730700    3.58208900
 H                 -4.36571000   -1.43372700    1.90939300
 H                 -4.90241800   -2.26311600    0.35457300
 H                 -4.23546800   -1.83413900   -1.68314800
 H                 -3.00378400   -0.57403200   -2.19966800
 H                 -6.76657800   -0.59268900    0.10720800
 H                 -6.21204200    0.24800100    1.65963600
 H                 -4.85865300    1.11415000   -2.49477200
 H                 -6.09302900   -0.16097000   -1.97392700
 Rh                 1.00377500    0.28139300   -1.11889700
 H                  0.96397500   -1.74031800    0.76940800
 C                  4.32991600    0.45895000    0.54336600
 C                  3.83697100    1.38224400   -0.34957700
 C                  3.16089500    0.96194100   -1.53069700
 C                  3.03254100   -0.42089800   -1.82889500
 C                  3.56779900   -1.35479100   -0.89466500
 C                  4.18420300   -0.92239400    0.26341800
 H                  4.80771800    0.78572300    1.46726800
 H                  2.94457200    1.70954600   -2.29875500
 H                  3.44390300   -2.42018300   -1.08419900
 C                  2.37726300   -0.82492600   -3.15078200
 H                  2.23515000   -1.91414600   -3.15517800
 C                  1.03190100   -0.08329200   -3.12171300
 H                  0.16507600   -0.69302100   -3.41810100
 H                  3.02272300   -0.56594300   -4.00901800
 H                  1.03390700    0.85149900   -3.70749500
 C                  3.91705200    2.85995100   -0.08259100
 F                  4.59041000    3.14753600    1.04049700
 F                  4.51816800    3.51256700   -1.09789400
 F                  2.68246800    3.39906000    0.03775500
 C                  4.68019700   -1.90252000    1.29350600
 F                  4.18458300   -1.60629300    2.51579100
 F                  4.33198400   -3.16643200    1.01259800
 F                  6.02244400   -1.86802300    1.40864100

67
Int4 – oCF3
 Rh                 4.26770800   -0.20399300   -0.26830100
 Cu                 1.54519200    0.45952600   -0.98404400
 O                  3.46300200   -0.48065300    1.67301700
 O                  4.22043100    1.86933500    0.11543000
 O                  1.33558600   -0.68808000    1.08683000
 O                  2.04075100    2.20515400   -0.31573400
 C                  4.46398500    0.28777600   -2.33198300
 C                  3.17584700    2.58260400    0.08888300
 C                  3.62693300   -2.16893600   -0.80090600
 C                  2.25027000   -0.61910700    1.97165300
 C                  5.73633700    0.20078100   -1.75330400
 C                  3.28604800    4.00830700    0.58735400
 C                  4.87987200   -2.25256100   -0.18572700
 C                  1.87447000   -0.68968100    3.43372000
 H                  2.64137600    4.12274900    1.47299400
 H                  2.76535600   -0.63891100    4.07092500
 H                  1.32437800   -1.62176000    3.63282200
 H                  2.90716700    4.69638000   -0.18339300
 H                  4.31963600    4.26595100    0.84841000
 H                  1.20103800    0.14956700    3.67004200
 O                 -0.78014000    1.46014600    1.34803000
 O                 -1.14373300   -0.75860700   -0.99444000
 O                 -1.28084600    1.81936500   -0.80836400
 O                  0.80261400   -0.96339500   -2.07659900
 C                 -0.37828700   -1.32284200   -1.84703400
 C                 -0.97603700    2.22480300    0.39967500
 C                 -0.95275600   -2.49814800   -2.60322700
 C                 -0.85519100    3.71164700    0.53423900
 H                 -0.26965800   -2.84917900   -3.38630000
 H                  0.13270100    3.98154700    0.12800000
 H                 -1.63101700    4.21582900   -0.05737500
 H                 -1.14596700   -3.31413700   -1.88795000
 H                 -1.92295600   -2.20984800   -3.03438000
 H                 -0.90939600    4.00597500    1.58891600
 H                  3.97701900    1.25936100   -2.46226500
 H                  4.09209400   -0.50152100   -2.99155500
 H                  3.52259600   -2.29071300   -1.88251000
 H                  2.70244800   -2.32863400   -0.23950400
 H                  6.38255900   -0.65791100   -1.95951900
 H                  6.25243800    1.10639300   -1.41709400
 H                  4.95960400   -2.48883900    0.88052500
 H                  5.77854300   -2.45255600   -0.77713800
 Rh                -0.73391500   -0.81891500    1.35794700
 H                 -1.24111100    0.80776400   -0.88945000
 C                 -4.08896000    0.47078300    0.53114400
 C                 -3.52882100    0.39254400    1.79601100
 C                 -2.90422200   -0.79192700    2.25600300
 C                 -2.87956400   -1.93617800    1.42574300
 C                 -3.53545600   -1.86482600    0.17395400
 C                 -4.12398900   -0.69906900   -0.28244900
 H                 -2.59834500   -0.86040900    3.30433200
 H                 -3.53717200   -2.74806600   -0.46343200
 C                 -2.13085700   -3.18853000    1.85618400
 H                 -2.52340700   -4.08068700    1.34130900
 C                 -0.67465900   -2.85561100    1.50875800
 H                 -0.36962300   -3.25951000    0.52975800
 H                 -2.26354700   -3.34334900    2.93882900
 H                  0.05264300   -3.17802800    2.27238000
 C                 -4.68109400   -0.71249500   -1.69298200
 F                 -3.83041200   -0.14605000   -2.56890100
 F                 -4.89471700   -1.96973600   -2.12714900
 F                 -5.85325900   -0.06294800   -1.78587700
 H                 -3.52795900    1.27093400    2.43980400
 C                 -4.65525000    1.80985500    0.09854900
 F                 -5.99224600    1.86240800    0.22820900
 F                 -4.15114200    2.81218900    0.85217100
 F                 -4.35997200    2.10468700   -1.17566400

67
Int4 – mMe
 Rh                -3.61571600   -0.26432700   -0.29284700
 Cu                -1.15031800    0.36352900    1.10736000
 O                 -2.36341300   -0.44145000   -1.98589200
 O                 -3.49943400    1.83060600   -0.52541100
 O                 -0.41505700   -0.60547900   -0.93331600
 O                 -1.56360600    2.17020000    0.56504500
 C                 -4.32390000    0.09262300    1.68476500
 C                 -2.54569300    2.55932700   -0.12742000
 C                 -3.10154400   -2.26124300    0.25126900
 C                 -1.10869900   -0.53933000   -1.99757700
 C                 -5.41055200    0.06339400    0.80183200
 C                 -2.57157000    4.02309900   -0.51580500
 C                 -4.17418100   -2.29952100   -0.64502100
 C                 -0.41129800   -0.57234100   -3.33910600
 H                 -1.71859900    4.22485100   -1.18299900
 H                 -1.13548900   -0.50993200   -4.16019200
 H                  0.17584600   -1.49899600   -3.42574000
 H                 -2.43806400    4.64454300    0.38236300
 H                 -3.50617700    4.28874800   -1.02465200
 H                  0.29369700    0.27216600   -3.40078000
 O                  1.58140300    1.63135500   -0.40721300
 O                  1.49376800   -0.99223900    1.62236500
 O                  1.64279100    1.58906600    1.83655300
 O                 -0.67808600   -1.21430400    2.12343000
 C                  0.50250800   -1.64491800    2.08628100
 C                  1.56776800    2.20749600    0.68176800
 C                  0.77383200   -3.04403800    2.59335200
 C                  1.40150400    3.69393000    0.78413900
 H                 -0.08156200   -3.44046100    3.15447800
 H                  0.31694800    3.86941900    0.87390300
 H                  1.90060900    4.09166900    1.67746000
 H                  0.96475100   -3.69181900    1.72193700
 H                  1.68300900   -3.05245000    3.21149000
 H                  1.76826100    4.18148500   -0.12749200
 H                 -3.88664500    1.04508900    2.00036600
 H                 -4.12846900   -0.74492400    2.36070200
 H                 -3.25101900   -2.45109800    1.31747500
 H                 -2.06901400   -2.38792800   -0.08496500
 H                 -6.08632100   -0.79701500    0.78116800
 H                 -5.82737700    0.99713800    0.40956200
 H                 -3.99910100   -2.46773700   -1.71272700
 H                 -5.18435900   -2.53198800   -0.29434500
 Rh                 1.69415700   -0.60285700   -0.77277400
 H                  1.59894600    0.57517000    1.73518300
 C                  4.89907300    1.24135800   -0.03189200
 C                  4.44576800    0.84588500   -1.27798000
 C                  3.90797000   -0.46969600   -1.42200200
 C                  3.86154000   -1.35996900   -0.31703000
 C                  4.36419300   -0.90964400    0.93274400
 C                  4.86381100    0.37308800    1.09155200
 H                  5.29177400    2.25465800    0.09782100
 H                  3.73404200   -0.85096800   -2.43462700
 H                  4.31618700   -1.58565700    1.78856700
 C                  3.32925400   -2.77833400   -0.52037600
 H                  3.26538300   -3.27395300    0.45933300
 C                  1.93771800   -2.58645100   -1.14337400
 H                  1.14191000   -3.17710100   -0.66197100
 H                  4.02048800   -3.37405100   -1.14397500
 H                  1.91978200   -2.78605300   -2.22952000
 C                  5.30369500    0.88218800    2.44013700
 H                  6.22491700    1.48215300    2.36803500
 H                  4.52098700    1.53361100    2.86678100
 H                  5.47671400    0.06102400    3.15130500
 C                  4.43616000    1.77835500   -2.45846900
 H                  3.40714200    2.13165400   -2.64410100
 H                  5.06931100    2.66166300   -2.28906200
 H                  4.77979000    1.27447100   -3.37649500

67
Int4 – oMe
 Rh                -3.65492300   -0.17729200   -0.20426900
 Cu                -1.11822300    0.48313500    1.03529600
 O                 -2.48182700   -0.65828500   -1.89313500
 O                 -3.43009000    1.85762600   -0.71815700
 O                 -0.49586700   -0.74530300   -0.90302300
 O                 -1.46996000    2.23982300    0.31326800
 C                 -4.27198900    0.47208500    1.72955600
 C                 -2.44054400    2.58538400   -0.41739400
 C                 -3.22593100   -2.11230800    0.58123100
 C                 -1.23354000   -0.81418400   -1.93702100
 C                 -5.38793700    0.40182200    0.88647700
 C                 -2.40537000    3.99071400   -0.98126200
 C                 -4.33938700   -2.20356200   -0.25981900
 C                 -0.60219300   -1.08843300   -3.28353000
 H                 -1.53784800    4.07836900   -1.65424400
 H                 -1.36432900   -1.14580800   -4.06984300
 H                 -0.03405300   -2.02960000   -3.23921800
 H                 -2.25750600    4.71084000   -0.16237400
 H                 -3.32397300    4.22786200   -1.53161100
 H                  0.11195600   -0.28297100   -3.51838400
 O                  1.58554200    1.47463800   -0.67799700
 O                  1.48581100   -0.90819300    1.62895600
 O                  1.74239800    1.67481300    1.55268200
 O                 -0.67590400   -0.99087000    2.20942900
 C                  0.48764300   -1.46652700    2.19083500
 C                  1.64251800    2.16585600    0.33934400
 C                  0.72594800   -2.80793100    2.84855600
 C                  1.54872500    3.66149100    0.28356800
 H                 -0.12676100   -3.10636600    3.47108000
 H                  0.47844800    3.90076600    0.39384700
 H                  2.10333100    4.12800300    1.10831700
 H                  0.87150800   -3.55751200    2.05338400
 H                  1.65050300   -2.77899100    3.44284100
 H                  1.89868600    4.02829200   -0.68917500
 H                 -3.76737800    1.42631800    1.91048100
 H                 -4.10482700   -0.28532800    2.50098300
 H                 -3.33464600   -2.15046900    1.66829900
 H                 -2.21854300   -2.34410800    0.22514600
 H                 -6.11492400   -0.40901600    0.99305100
 H                 -5.76022900    1.30353200    0.38871400
 H                 -4.22321800   -2.52116300   -1.30123500
 H                 -5.34329300   -2.32685300    0.15782700
 Rh                 1.61759700   -0.79414700   -0.80643400
 H                  1.65427000    0.65943300    1.56461000
 C                  4.89031900    1.09033700   -0.45099100
 C                  4.42425500    0.47154000   -1.60002400
 C                  3.83918200   -0.81961300   -1.56273700
 C                  3.77135700   -1.53244300   -0.33764900
 C                  4.30397000   -0.90175500    0.81834600
 C                  4.83225200    0.37984500    0.79008900
 H                  3.62188100   -1.32879200   -2.50708300
 H                  4.24660400   -1.43614100    1.76852500
 C                  3.19943700   -2.95043600   -0.31381300
 H                  3.13901600   -3.28713600    0.73127100
 C                  1.80234200   -2.81338900   -0.93741300
 H                  1.00282500   -3.32270300   -0.37583800
 H                  3.86268300   -3.65498400   -0.84814100
 H                  1.76507400   -3.14574200   -1.99006600
 C                  5.29585200    1.04337100    2.06100000
 H                  4.48249900    0.99558700   -2.55751000
 C                  5.42794900    2.49747700   -0.49328800
 H                  6.33089300    1.41382900    1.98064500
 H                  4.66032900    1.91497300    2.29344800
 H                  5.24311800    0.35467100    2.91624300
 H                  4.82915500    3.16912700    0.14577000
 H                  6.46326100    2.55220800   -0.11744600
 H                  5.41369200    2.90369800   -1.51481000

69
Int4 – mOMe
Rh                 3.86350700   -0.12534200    0.19223700
 Cu                 1.31544900    0.35193500   -1.10314400
 O                  2.69590100   -0.35556100    1.93618000
 O                  3.64201500    1.96322800    0.41483500
 O                  0.71364800   -0.63158200    0.97291600
 O                  1.64521200    2.18568700   -0.59267200
 C                  4.47217000    0.24849000   -1.81494400
 C                  2.63269700    2.63422700    0.05469600
 C                  3.43295400   -2.15191500   -0.31419500
 C                  1.44933100   -0.52137400    2.00411100
 C                  5.59234800    0.29329800   -0.97555900
 C                  2.59303300    4.10033600    0.43362900
 C                  4.54710000   -2.12437100    0.53040100
 C                  0.81867800   -0.58687100    3.37712800
 H                  1.75429500    4.26097600    1.12937700
 H                  1.57332700   -0.45676500    4.16206600
 H                  0.31175900   -1.55551300    3.50202000
 H                  2.39496700    4.70683400   -0.46291500
 H                  3.52927800    4.41989500    0.90725300
 H                  0.05171400    0.19930400    3.46299100
 O                 -1.43148200    1.49349400    0.50119500
 O                 -1.26349400   -1.12335500   -1.50051100
 O                 -1.56283700    1.42823900   -1.73964800
 O                  0.89295200   -1.26026100   -2.08828400
 C                 -0.26417000   -1.74328800   -1.98936000
 C                 -1.47835900    2.05819900   -0.59272000
 C                 -0.49048700   -3.16793100   -2.44436000
 C                 -1.38640000    3.55072900   -0.71262600
 H                  0.35132500   -3.53646800   -3.04381800
 H                 -0.31881100    3.77403500   -0.87152800
 H                 -1.95748500    3.91917300   -1.57514200
 H                 -0.59579900   -3.79892900   -1.54645900
 H                 -1.43225600   -3.24035800   -3.00680600
 H                 -1.71468900    4.03039700    0.21783700
 H                  3.96763100    1.16987600   -2.12242700
 H                  4.30006000   -0.60733000   -2.47414500
 H                  3.54113800   -2.34198000   -1.38527800
 H                  2.42570100   -2.33090500    0.07132700
 H                  6.31816800   -0.52560600   -0.97298100
 H                  5.96818000    1.25443200   -0.60886100
 H                  4.43189000   -2.29316100    1.60612500
 H                  5.55062200   -2.30493200    0.13313900
 Rh                -1.40069200   -0.74768500    0.90775700
 H                 -1.45604400    0.41627300   -1.63346700
 C                 -4.69523300    0.75604700   -0.05371700
 C                 -4.20140400    0.46746400    1.21422100
 C                 -3.60224200   -0.79634300    1.49190100
 C                 -3.56585700   -1.78906300    0.47331300
 C                 -4.12009900   -1.50767000   -0.78629200
 C                 -4.65114800   -0.24695800   -1.05349900
 H                 -5.10787600    1.73563700   -0.27580000
 H                 -3.43366900   -1.05164000    2.54241000
 H                 -4.06379800   -2.23413600   -1.59628800
 C                 -2.88282400   -3.11463900    0.78475400
 H                 -2.81019000   -3.70183400   -0.14241900
 C                 -1.49143400   -2.73760000    1.32979200
 H                 -0.66479100   -3.26979200    0.83175800
 H                 -3.48648000   -3.70540600    1.49711300
 H                 -1.40608700   -2.89961600    2.41920900
 O                 -4.21046900    1.33041200    2.24981100
 O                 -5.08917800   -0.04051500   -2.31675600
 C                 -4.63579100    2.66440800    2.04050600
 H                 -4.51682600    3.18405600    2.99995000
 H                 -4.01554100    3.16584900    1.27763800
 H                 -5.69570700    2.71166600    1.73449200
 C                 -5.46239700    1.26042600   -2.73014300
 H                 -4.63171300    1.97610500   -2.59928600
 H                 -5.70783900    1.18849100   -3.79792600
 H                 -6.35008600    1.62953400   -2.18645900

69
Int4 – oOMe
 Rh                 3.79321600   -0.59191800   -0.27869000
 Cu                 1.22032700    0.56551700   -0.96649100
 O                  2.99862800   -0.63725600    1.68787400
 O                  4.15863400    1.46258300    0.02678500
 O                  0.86740500   -0.48207500    1.10018700
 O                  2.05535500    2.18465000   -0.29884100
 C                  4.02422800   -0.20962400   -2.36076900
 C                  3.25906800    2.35208100    0.04322400
 C                  2.78413600   -2.41798100   -0.73293900
 C                  1.77714200   -0.56264100    1.98452600
 C                  5.26934900   -0.53772000   -1.80936800
 C                  3.65006400    3.73299300    0.52793600
 C                  4.00435800   -2.71456800   -0.11759600
 C                  1.38868200   -0.56278700    3.44491800
 H                  3.16302600    3.91210900    1.49999200
 H                  2.27567400   -0.58336300    4.08944600
 H                  0.75610100   -1.43880100    3.65513300
 H                  3.27513100    4.49336700   -0.17285500
 H                  4.73669500    3.82541200    0.64588800
 H                  0.78786100    0.33523200    3.65744800
 O                 -1.06347900    1.83546900    1.39162900
 O                 -1.67195100   -0.20082300   -1.05820900
 O                 -1.34843000    2.32463100   -0.77845500
 O                  0.25375900   -0.69180500   -2.08535500
 C                 -0.97192700   -0.88493700   -1.87487300
 C                 -1.02746800    2.63545300    0.45488700
 C                 -1.66259300   -2.02014500   -2.59507000
 C                 -0.55611300    4.04828700    0.63213700
 H                 -1.10875600   -2.31552800   -3.49549800
 H                  0.51068500    4.04197800    0.35366500
 H                 -1.08736400    4.73352800   -0.04205600
 H                 -1.70055900   -2.88115000   -1.90699600
 H                 -2.70008100   -1.74539100   -2.83033500
 H                 -0.65718500    4.36034800    1.67868900
 H                  3.74090700    0.83702100   -2.51041400
 H                  3.47876400   -0.92347400   -2.98448500
 H                  2.65031700   -2.55755000   -1.80916900
 H                  1.85089100   -2.37904200   -0.16493200
 H                  5.72096000   -1.51565300   -2.00270200
 H                  5.96960300    0.25255700   -1.51818200
 H                  4.04722800   -2.92079400    0.95695400
 H                  4.84379200   -3.10350700   -0.70204900
 Rh                -1.21780800   -0.44642700    1.31631400
 H                 -1.49740000    1.31675100   -0.88697300
 C                 -4.61171900    0.52312100   -0.14952500
 C                 -4.10512900    0.68301200    1.13313300
 C                 -3.53584800   -0.40931400    1.83756000
 C                 -3.51837300   -1.69438900    1.24701200
 C                 -4.10980400   -1.85764700   -0.01504800
 C                 -4.65187600   -0.78765600   -0.71796000
 H                 -3.29974800   -0.28828200    2.89962000
 H                 -4.10869100   -2.83251000   -0.50572000
 C                 -2.71158200   -2.81097100    1.87877800
 H                 -3.06700800   -3.80283300    1.54931400
 C                 -1.27572800   -2.48659200    1.44661500
 H                 -1.05260700   -2.90019600    0.44783400
 H                 -2.80923900   -2.77188700    2.97671300
 H                 -0.51023400   -2.84857700    2.15590500
 H                 -4.08704300    1.66683700    1.59973500
 O                 -5.09169800   -1.05714700   -1.96916100
 O                 -5.05062700    1.53866200   -0.93746000
 C                 -6.20325200   -0.37386400   -2.54508200
 H                 -5.90022700    0.57712800   -3.00431200
 H                 -6.60673300   -1.04686400   -3.31511500
 H                 -6.98347000   -0.17365700   -1.79345300
 C                 -4.90683200    2.87176700   -0.48770600
 H                 -3.84677800    3.11641300   -0.30466800
 H                 -5.28964700    3.51355600   -1.29215700
 H                 -5.49119500    3.06197300    0.43020300

67
TS5 – mCF3
 Rh                -4.44813400    1.32294700   -0.48699200
 Cu                -2.79036300   -0.99938200   -0.09494800
 O                 -2.79077300    2.24372100    0.44745100
 O                 -5.05972800    0.71057500    1.43391800
 O                 -1.26339300    0.67565900    0.04255000
 O                 -3.56916300   -0.95102100    1.68821400
 C                 -5.75596200   -0.17475600   -1.25165400
 C                 -4.47341600   -0.18042000    2.11472900
 C                 -3.42844700    1.38062100   -2.36126900
 C                 -1.62015700    1.77921500    0.55009700
 C                 -6.46058500    1.02790600   -1.11933100
 C                 -4.87564000   -0.32734500    3.56760300
 C                 -4.07993300    2.60165800   -2.16010100
 C                 -0.61118800    2.61719000    1.30672800
 H                 -4.04745100    0.03725100    4.19655200
 H                 -1.11291600    3.39910500    1.88966300
 H                  0.06644300    3.09993700    0.58478300
 H                 -5.02841500   -1.38984000    3.80706200
 H                 -5.78061500    0.24940500    3.79479400
 H                 -0.00632800    1.97654900    1.96345700
 O                 -0.01292300   -1.41368100    1.97332300
 O                 -0.22194000   -2.32873800   -0.97072700
 O                 -1.12701300   -3.23651500    1.28993800
 O                 -2.20400400   -1.72511200   -1.81409400
 C                 -1.04684300   -2.17150900   -1.95081200
 C                 -0.76004500   -2.36985700    2.20306200
 C                 -0.55226400   -2.55657400   -3.32265000
 C                 -1.36777000   -2.59320100    3.55264700
 H                 -1.35262900   -2.48438200   -4.06894400
 H                 -2.37638300   -2.15128800    3.50107000
 H                 -1.46780600   -3.66563100    3.76697200
 H                  0.27440300   -1.88262000   -3.59813700
 H                 -0.14199200   -3.57704200   -3.29439000
 H                 -0.78251900   -2.08391200    4.32738400
 H                 -5.81708900   -0.94363300   -0.47501900
 H                 -5.45124500   -0.54185000   -2.23596400
 H                 -3.82269000    0.64753500   -3.07077800
 H                 -2.37120000    1.24946900   -2.11592500
 H                 -6.72212000    1.61728400   -2.00360300
 H                 -7.07747500    1.21187900   -0.23324600
 H                 -3.53552600    3.45999700   -1.75282700
 H                 -4.98985600    2.84640900   -2.71646200
 Rh                 0.66655600   -0.56833500    0.02919800
 H                 -0.78440800   -2.95247800    0.38189200
 H                  1.94028100   -0.31710500   -2.32815800
 C                  6.34613300    0.33139100   -0.01728200
 C                  5.50759000   -0.73480100   -0.35931700
 C                  4.13773300   -0.53809000   -0.53115200
 C                  3.57363500    0.73732600   -0.36725100
 C                  4.41420100    1.80041600   -0.01537400
 C                  5.78811900    1.59752100    0.15590600
 H                  3.50631500   -1.38871600   -0.79561500
 H                  3.99993800    2.80236200    0.11491000
 C                  2.10845200    0.98989500   -0.57657700
 H                  1.84129900    2.03349400   -0.37147400
 H                  1.53422900    0.57939700    0.73278100
 C                  1.38834400    0.35645500   -1.66064900
 H                  0.60388000    0.93742800   -2.15958600
 H                  7.41818300    0.17622000    0.10473400
 C                  6.08470100   -2.12411700   -0.48537900
 C                  6.65742100    2.75656900    0.57956500
 F                  6.09387700   -2.75970400    0.70261400
 F                  5.37299800   -2.88691000   -1.33368000
 F                  7.35421200   -2.09799200   -0.92689700
 F                  7.94505400    2.56872700    0.24596900
 F                  6.25408600    3.91053300    0.01714700
 F                  6.61557900    2.93726500    1.91423400

67
TS5 – oCF3
 Rh                 4.37528200   -1.63928500   -0.19876100
 Cu                 3.05518200    0.94585500   -0.32775600
 O                  2.70211400   -2.01487600    1.04837900
 O                  5.22080700   -0.65673800    1.46027400
 O                  1.35811500   -0.46856000    0.18340800
 O                  3.87920300    1.14474100    1.42539200
 C                  5.79696700   -0.59058800   -1.38724400
 C                  4.74743700    0.40339600    1.96396600
 C                  3.23042800   -2.04823800   -1.95550900
 C                  1.61677600   -1.36847200    1.03766200
 C                  6.34357300   -1.81768800   -0.99190800
 C                  5.24428400    0.80453900    3.33708600
 C                  3.70061700   -3.25367900   -1.42490800
 C                  0.59706100   -1.69093000    2.10809200
 H                  4.45793500    0.56557100    4.07173800
 H                  1.01321400   -2.37912100    2.85362700
 H                 -0.28894500   -2.15370000    1.64713700
 H                  5.41610800    1.88971000    3.37482800
 H                  6.15793400    0.26045100    3.60691400
 H                  0.27107300   -0.75528600    2.58554600
 O                  0.29897700    2.02645300    1.62389400
 O                  0.62650000    2.38979600   -1.43307100
 O                  1.65231700    3.53517400    0.66275200
 O                  2.50925700    1.40951300   -2.14382300
 C                  1.41744600    1.97277600   -2.36387200
 C                  1.17676700    2.89199400    1.70186100
 C                  0.96607000    2.19221600   -3.78625000
 C                  1.82809100    3.24525600    3.00229600
 H                  1.74478700    1.89851800   -4.50043700
 H                  2.77205900    2.67590600    3.02524800
 H                  2.06881300    4.31601700    3.04400400
 H                  0.05707300    1.59515800   -3.96131300
 H                  0.69193800    3.24836200   -3.92743100
 H                  1.19459300    2.94506000    3.84521400
 H                  6.02846800    0.32421600   -0.83257300
 H                  5.45734500   -0.43059200   -2.41454800
 H                  3.68505500   -1.62459700   -2.85599900
 H                  2.22525500   -1.68074500   -1.73345800
 H                  6.44195000   -2.63697800   -1.71102400
 H                  7.00956000   -1.87255600   -0.12416400
 H                  3.06155900   -3.85966200   -0.77419000
 H                  4.52281000   -3.79262000   -1.90552900
 Rh                -0.42637200    0.91513500   -0.16260600
 H                  1.26717500    3.15453500   -0.19102400
 H                 -1.66533400    0.31875900   -2.47852100
 C                 -6.16645600    0.27117500   -0.24239400
 C                 -5.26415400    1.22351700   -0.73216400
 C                 -3.90139100    0.95099900   -0.82196900
 C                 -3.39817000   -0.29474200   -0.42508000
 C                 -4.29979400   -1.24355700    0.07555400
 C                 -5.66954200   -0.98141800    0.17504000
 H                 -5.63814000    2.19763300   -1.04696200
 H                 -3.22698800    1.72435500   -1.19723600
 H                 -3.92637900   -2.21583900    0.39817600
 C                 -1.94295800   -0.64586300   -0.53094800
 H                 -1.72988300   -1.64611900   -0.13371900
 H                 -1.39681800   -0.01553000    0.70472000
 C                 -1.16547400   -0.25301700   -1.68662900
 H                 -0.40331400   -0.95176100   -2.05095400
 C                 -7.62674300    0.67363600   -0.13506400
 F                 -7.97003700    0.96524500    1.13170600
 F                 -7.88688200    1.77095600   -0.86968500
 F                 -8.45502400   -0.29066100   -0.56813200
 C                 -6.55918400   -2.10375200    0.68483100
 F                 -7.22250400   -2.70224300   -0.31926800
 F                 -5.83955700   -3.06108800    1.29939900
 F                 -7.46803200   -1.67016100    1.57220800

67
TS5 – mMe
 Rh                -3.59772800   -1.29746000    0.00428200
 Cu                -1.83640900    0.92912500    0.48246900
 O                 -2.00338600   -1.87163000   -1.25422600
 O                 -4.20073900    0.02598100   -1.52092200
 O                 -0.40887400   -0.59595300   -0.36557800
 O                 -2.67009700    1.62564400   -1.13572100
 C                 -4.81435300   -0.15082300    1.32411800
 C                 -3.60074800    1.10260500   -1.80870300
 C                 -2.55377400   -2.11070100    1.67851800
 C                 -0.81446200   -1.44271300   -1.21272400
 C                 -5.58458500   -1.17650500    0.76264000
 C                 -4.02153500    1.81819400   -3.07594600
 C                 -3.27929400   -3.13139400    1.05571800
 C                  0.15536900   -2.01311200   -2.22609000
 H                 -3.21608000    1.71017100   -3.82027700
 H                 -0.38294200   -2.48751600   -3.05583000
 H                  0.77537300   -2.77767700   -1.73117400
 H                 -4.14283200    2.89268200   -2.87524300
 H                 -4.94854900    1.39869600   -3.48587700
 H                  0.82275700   -1.22448800   -2.59939000
 O                  0.96477800    2.03877400   -1.29694400
 O                  0.81405800    1.66219600    1.77291300
 O                 -0.07832500    3.44023400    0.10974800
 O                 -1.20261700    0.87218300    2.33375400
 C                 -0.01742500    1.14751300    2.61317800
 C                  0.24478700    3.01980900   -1.09032300
 C                  0.50324000    0.87011800    4.00189700
 C                 -0.38427100    3.79169300   -2.20855100
 H                 -0.30135300    0.53960500    4.66996600
 H                 -1.40598300    3.38914400   -2.30821400
 H                 -0.45366000    4.85939600   -1.96079000
 H                  1.27409200    0.08607900    3.93395800
 H                  0.99166700    1.77121300    4.40166100
 H                  0.16657900    3.63342600   -3.14326700
 H                 -4.84168600    0.85976900    0.90462400
 H                 -4.47887300   -0.20515800    2.36381400
 H                 -2.89127900   -1.68158400    2.62615200
 H                 -1.49436700   -1.94843000    1.46250100
 H                 -5.86867300   -2.04770600    1.36100300
 H                 -6.21985000   -0.97684000   -0.10691200
 H                 -2.79246700   -3.79682600    0.33519200
 H                 -4.19274500   -3.52458700    1.51230200
 Rh                 1.60541300    0.42390900    0.10424900
 H                  0.26929800    2.79613100    0.81016400
 H                  2.84075700   -0.86504400    2.11883800
 C                  7.21459200   -0.52555800   -0.33380900
 C                  6.43760700    0.28761200    0.51239500
 C                  5.06654600    0.03589100    0.60659500
 C                  4.46669300   -1.00675500   -0.12358700
 C                  5.26419100   -1.79128700   -0.96278900
 C                  6.64737500   -1.56572500   -1.07646300
 H                  8.28898600   -0.33334900   -0.41584200
 H                  4.45130700    0.67077100    1.25059200
 H                  4.80505200   -2.59899500   -1.54130100
 C                  2.99784100   -1.30106500   -0.02076500
 H                  2.70303500   -2.14763600   -0.65296200
 H                  2.41135500   -0.37171800   -1.02684500
 C                  2.27868700   -1.16662600    1.22647300
 H                  1.46675600   -1.87580000    1.42743300
 C                  7.08545600    1.40801700    1.28926200
 H                  7.57032900    2.13071900    0.61199700
 H                  6.35460800    1.95581800    1.90207000
 H                  7.87109400    1.02237000    1.96025800
 C                  7.48467900   -2.43878500   -1.97945400
 H                  7.49697800   -3.48179800   -1.62032900
 H                  7.07717400   -2.45824700   -3.00363100
 H                  8.52614400   -2.08927900   -2.03386300

67
TS5 – oMe
 Rh                -3.60897800   -1.33687200   -0.20126600
 Cu                -1.92115700    0.85821200    0.55870100
 O                 -1.95902500   -1.76140700   -1.44928700
 O                 -4.18516000    0.11952000   -1.61099600
 O                 -0.42529400   -0.54487400   -0.38625000
 O                 -2.70916400    1.70386900   -1.01039100
 C                 -4.88926600   -0.34492500    1.18206500
 C                 -3.60145000    1.23156400   -1.76759900
 C                 -2.60497800   -2.29375400    1.42035000
 C                 -0.78147800   -1.31763600   -1.32153200
 C                 -5.62311700   -1.31855800    0.49353700
 C                 -3.99288500    2.06133500   -2.97315400
 C                 -3.29422400   -3.25932500    0.67973300
 C                  0.23835000   -1.77804100   -2.34175500
 H                 -4.15375600    3.10637900   -2.67051300
 H                 -0.25711400   -2.18835600   -3.23026700
 H                  0.85654300   -2.57054900   -1.89037100
 H                 -4.89034700    1.66260900   -3.46195700
 H                 -3.15577600    2.05038400   -3.68978100
 H                  0.90113300   -0.94676700   -2.61828600
 O                  0.89384800    2.21370200   -1.00191200
 O                  0.65342800    1.51329000    2.00704500
 O                 -0.22531800    3.43881500    0.50734600
 O                 -1.35318700    0.61346900    2.41654800
 C                 -0.18504000    0.88867700    2.76087200
 C                  0.14659600    3.15417700   -0.71820400
 C                  0.30451000    0.47631600    4.12726000
 C                 -0.45970200    4.03011600   -1.77051200
 H                 -0.50970700    0.06075200    4.73331200
 H                 -1.46736500    3.62122300   -1.95251600
 H                 -0.56258100    5.06332900   -1.41268200
 H                  1.09427200   -0.28097900    3.99928500
 H                  0.76166400    1.33933600    4.63366800
 H                  0.12822700    3.98419100   -2.69488500
 H                 -4.91922300    0.70255400    0.86584800
 H                 -4.58822000   -0.49968600    2.22219000
 H                 -2.97845200   -1.96077300    2.39269300
 H                 -1.54227700   -2.09718400    1.25538100
 H                 -5.91330600   -2.24924900    0.99083700
 H                 -6.23141800   -1.04023900   -0.37366300
 H                 -2.77464000   -3.84647500   -0.08464100
 H                 -4.21530400   -3.70578400    1.06671000
 Rh                 1.54366200    0.48246700    0.24613600
 H                  0.11196700    2.73042600    1.14812100
 H                  2.76436600   -0.96422400    2.15888800
 C                  7.23752300   -0.25852400   -0.11330100
 C                  6.37997700    0.41644200    0.76894300
 C                  5.01300300    0.14341600    0.81564600
 C                  4.45933200   -0.82975900   -0.02935900
 C                  5.31348800   -1.49907100   -0.91803300
 C                  6.68901500   -1.23648800   -0.97441400
 H                  6.79454300    1.17979700    1.43348000
 H                  4.37503000    0.70047700    1.50708600
 H                  4.89412800   -2.25555800   -1.58859000
 C                  2.99971400   -1.17711500   -0.00672800
 H                  2.75263500   -1.96398500   -0.73011300
 H                  2.41190300   -0.17049300   -0.93046700
 C                  2.23877600   -1.19112600    1.22313200
 H                  1.44550100   -1.94131100    1.32603600
 C                  8.71179400    0.05501800   -0.14825100
 C                  7.57188300   -1.98449300   -1.94184900
 H                  8.97644600    0.83526400    0.57991400
 H                  9.02692600    0.40258100   -1.14690500
 H                  9.31961600   -0.83811300    0.07592000
 H                  8.08034900   -1.29577400   -2.63767700
 H                  8.36770500   -2.53804200   -1.41519000
 H                  6.99738000   -2.70623900   -2.54025600

69
TS5 – mOMe
 Rh                -3.95184000   -1.31344300    0.21790300
 Cu                -2.23390500    0.99282400    0.28709500
 O                 -2.32842100   -2.08219000   -0.89176700
 O                 -4.55407700   -0.31060900   -1.53450500
 O                 -0.76528300   -0.63837900   -0.23411900
 O                 -3.04353700    1.35094900   -1.44913000
 C                 -5.21069500    0.03270700    1.28484900
 C                 -3.96006700    0.69678800   -2.01868100
 C                 -2.92101200   -1.77783600    2.02749900
 C                 -1.14580900   -1.63418200   -0.91426300
 C                 -5.95284600   -1.09530700    0.91373200
 C                 -4.36902200    1.14679300   -3.40623000
 C                 -3.61719800   -2.91198800    1.59720200
 C                 -0.15249700   -2.36845400   -1.78999900
 H                 -3.55932500    0.88824700   -4.10776900
 H                 -0.67147900   -2.99093200   -2.52929400
 H                  0.46244500   -3.02495800   -1.15370700
 H                 -4.48618400    2.24004900   -3.42586100
 H                 -5.29501600    0.65653700   -3.73122500
 H                  0.51686100   -1.65403900   -2.28817500
 O                  0.58753900    1.79349900   -1.62800300
 O                  0.37385500    2.00347400    1.45071500
 O                 -0.50955800    3.41592200   -0.53459600
 O                 -1.63676100    1.29345000    2.12706700
 C                 -0.46016000    1.63805400    2.36322000
 C                 -0.15246100    2.78139100   -1.62585700
 C                  0.04593900    1.63215300    3.78455000
 C                 -0.76774000    3.31343500   -2.88307400
 H                 -0.76347600    1.42280600    4.49446000
 H                 -1.77928700    2.87660600   -2.92598700
 H                 -0.86238700    4.40690400   -2.84393600
 H                  0.82503000    0.85831000    3.87245700
 H                  0.52103500    2.59767400    4.01317300
 H                 -0.19124600    2.99339900   -3.75911400
 H                 -5.24960900    0.94700500    0.68433500
 H                 -4.89186000    0.17933300    2.32085100
 H                 -3.28216100   -1.18636100    2.87347300
 H                 -1.86172100   -1.63529000    1.79771600
 H                 -6.23112700   -1.84601500    1.65994900
 H                 -6.57705500   -1.07374300    0.01406100
 H                 -3.10644500   -3.68977200    1.02005000
 H                 -4.53075100   -3.23206900    2.10754100
 Rh                 1.22745700    0.48941200    0.06327400
 H                 -0.16821500    2.92357500    0.28263000
 H                  2.45592200   -0.36190300    2.30056100
 C                  6.86948600   -0.49463300   -0.14322900
 C                  6.05985600    0.44467900    0.52161400
 C                  4.68384600    0.22700100    0.66469000
 C                  4.10063600   -0.93637200    0.14451400
 C                  4.89576400   -1.87280700   -0.52459900
 C                  6.27521200   -1.65507600   -0.66431000
 H                  7.93616900   -0.32250600   -0.25495800
 H                  4.09291400    0.98850100    1.17621600
 H                  4.46959600   -2.78519600   -0.94556000
 C                  2.63107600   -1.21185900    0.29132600
 H                  2.34513500   -2.16626300   -0.16657500
 H                  2.06239000   -0.49176500   -0.88503300
 C                  1.90303600   -0.84102400    1.48338200
 H                  1.09431400   -1.50300900    1.81534900
 O                  6.53499000    1.59801700    1.05480400
 O                  6.96225500   -2.62184800   -1.32208300
 C                  7.91040300    1.90489100    0.94771800
 H                  8.23118800    1.99190000   -0.10600800
 H                  8.05351900    2.87420200    1.44348100
 H                  8.54065100    1.14978300    1.45117300
 C                  8.35548400   -2.48086200   -1.51442000
 H                  8.68697900   -3.37240200   -2.06312000
 H                  8.59880100   -1.58304500   -2.11063900
 H                  8.89949500   -2.42931200   -0.55407000

69
TS5 – oOMe
 Rh                -3.90930500   -1.44347400    0.10599800
 Cu                -2.32460200    0.94506100    0.33893100
 O                 -2.20891800   -2.08658900   -0.96945200
 O                 -4.50086300   -0.39760300   -1.62589000
 O                 -0.75503900   -0.58161000   -0.20604300
 O                 -3.10936200    1.35186900   -1.39754500
 C                 -5.27158500   -0.20702700    1.17981100
 C                 -3.95992100    0.67116600   -2.03445800
 C                 -2.92044700   -1.93285800    1.93243200
 C                 -1.05363200   -1.57370600   -0.93101100
 C                 -5.94278000   -1.35214200    0.73393400
 C                 -4.35232600    1.17021500   -3.40998200
 C                 -3.54424300   -3.08023900    1.43186200
 C                  0.01340200   -2.22125800   -1.78850800
 H                 -3.49675900    1.02672900   -4.08954800
 H                 -0.43720400   -2.87626200   -2.54419400
 H                  0.66578800   -2.82958500   -1.14185300
 H                 -4.56338900    2.24881600   -3.36935000
 H                 -5.21957500    0.62573000   -3.80335600
 H                  0.63381500   -1.45061700   -2.26631000
 O                  0.46071000    1.99152700   -1.47513900
 O                  0.19351500    2.05626200    1.61098700
 O                 -0.72674200    3.51089300   -0.32950100
 O                 -1.78458600    1.19554300    2.20432200
 C                 -0.63805500    1.60216600    2.48523600
 C                 -0.32228300    2.94513500   -1.44184600
 C                 -0.16710000    1.56794200    3.91829400
 C                 -0.93642300    3.51025100   -2.68506700
 H                 -0.97854300    1.27863100    4.59713800
 H                 -1.07958700    4.59547700   -2.59602300
 H                 -0.32953700    3.25820200   -3.56277800
 H                  0.65716100    0.84114100    3.99558800
 H                  0.23978700    2.55079200    4.19881800
 H                 -1.92648100    3.03274000   -2.77062100
 H                 -5.33410700    0.72993800    0.61748400
 H                 -4.99823500   -0.09076100    2.23254300
 H                 -3.33971300   -1.39581700    2.78789600
 H                 -1.86194200   -1.73032300    1.74846800
 H                 -6.21014700   -2.14722100    1.43684500
 H                 -6.53393400   -1.32164900   -0.18753700
 H                 -2.97598000   -3.80789800    0.84316900
 H                 -4.45805800   -3.46465200    1.89514000
 Rh                 1.15460700    0.65791900    0.17294500
 H                 -0.37677100    2.99758800    0.47050600
 H                  2.38808000   -0.20968100    2.40181600
 C                  6.86404900    0.18662200    0.07888300
 C                  5.96516500    0.99305800    0.77876500
 C                  4.61169000    0.66048600    0.87191700
 C                  4.13481500   -0.51083100    0.26874100
 C                  5.03199600   -1.32347800   -0.44650100
 C                  6.38853700   -0.98998400   -0.55281500
 H                  6.35658200    1.90081500    1.24274600
 H                  3.93145300    1.32172500    1.41345400
 H                  4.65464900   -2.22528600   -0.92920700
 C                  2.69567800   -0.92950100    0.35703100
 H                  2.51327500   -1.88532900   -0.14979600
 H                  2.07662300   -0.22851300   -0.79340900
 C                  1.90140000   -0.68511600    1.54144400
 H                  1.14502600   -1.43173000    1.81193500
 O                  8.16562900    0.58322300   -0.03136200
 O                  7.30507300   -1.71376300   -1.24274300
 C                  6.89810700   -2.88860500   -1.91680600
 H                  6.13818300   -2.67312800   -2.68882500
 H                  7.79493000   -3.29542400   -2.40212700
 H                  6.49413600   -3.64293900   -1.21808900
 C                  9.14486600   -0.23476500    0.60141700
 H                  9.18699500   -1.24129800    0.15626800
 H                 10.11329500    0.26505100    0.45939100
 H                  8.94426100   -0.32523400    1.68465900

51
Int5
 Rh                -2.66175500   -0.63912100   -0.27433800
 Cu                -0.31076000    0.39902300    0.98823200
 O                 -1.47135500   -0.42095700   -2.00661200
 O                 -3.03669200    1.43253800   -0.37187500
 O                  0.51051600   -0.25771100   -1.01478300
 O                 -1.07370200    2.12039300    0.47745800
 C                 -3.31308000   -0.55081800    1.75168200
 C                 -2.19014700    2.32531800   -0.07459400
 C                 -1.69504300   -2.50032000    0.11957100
 C                 -0.21858000   -0.28310600   -2.05483900
 C                 -4.41521500   -0.79918300    0.92458100
 C                 -2.53449700    3.75772200   -0.42627700
 C                 -2.76719100   -2.72165500   -0.75053700
 C                  0.41892500   -0.14407700   -3.41783300
 H                 -1.90261600    4.06868300   -1.27401900
 H                 -0.34202800   -0.15315900   -4.20730700
 H                  1.13218600   -0.96684800   -3.57398000
 H                 -2.29870200    4.41804000    0.42087800
 H                 -3.58945300    3.85943300   -0.70929300
 H                  0.99671200    0.79108100   -3.45406500
 O                  2.44264100    1.95363400   -0.52385800
 O                  2.56602200   -0.45089700    1.60383900
 O                  2.12073600    2.08840500    1.69468100
 O                  0.45702000   -0.98426500    2.13111000
 C                  1.68981900   -1.19664300    2.17229000
 C                  2.12383300    2.59236100    0.49028200
 C                  2.20266700   -2.40566600    2.91887200
 C                  1.64857600    4.00757100    0.39942900
 H                  1.39105600   -2.92746100    3.44044000
 H                  0.54742100    3.94538900    0.38179900
 H                  1.95147200    4.58244800    1.28449500
 H                  2.68047600   -3.08965600    2.19871800
 H                  2.98168300   -2.09537200    3.63122900
 H                  2.00494500    4.47595700   -0.52555600
 H                 -3.09177900    0.46483100    2.09459700
 H                 -2.88186900   -1.34504100    2.36785000
 H                 -1.75841500   -2.78426000    1.17355700
 H                 -0.67416800   -2.37958200   -0.25291200
 H                 -4.86905100   -1.79434200    0.88855000
 H                 -5.06383500    0.02448700    0.60781300
 H                 -2.60055300   -2.78052600   -1.83116300
 H                 -3.68740800   -3.19308500   -0.39247600
 Rh                 2.72887200   -0.19934800   -0.71321500
 H                  2.32058000    1.08698000    1.68708000
 C                  4.01270200   -1.90477300   -0.75476200
 C                  2.69678200   -2.30606000   -1.01790400
 H                  4.42490400   -1.99943100    0.25589300
 H                  2.07122300   -2.73988400   -0.23095000
 H                  2.38216500   -2.54535400   -2.03818000
 H                  4.74380800   -1.83149100   -1.56581600
 H                  3.04421300   -0.00556600   -2.19546700

22
Disubstituted Styrene – mCF3
 C                  0.19965500   -0.90824800   -0.00028500
 C                  1.27887900   -0.02565200   -0.03219100
 C                  1.06790400    1.35642900   -0.03883100
 C                 -0.23104200    1.89131000   -0.00673700
 C                 -1.31450300    0.99173600    0.02779000
 C                 -1.09835600   -0.38460000    0.02784600
 H                 -2.33876600    1.36407800    0.05868200
 H                  1.92793600    2.02845500   -0.07354200
 H                  0.36367600   -1.98613600    0.00334900
 C                 -2.27113600   -1.33476700    0.00233700
 C                  2.68931800   -0.56194000   -0.00100700
 F                 -3.38965700   -0.77094800    0.49052500
 F                 -2.54770700   -1.73829700   -1.25345800
 F                 -2.02658900   -2.44376500    0.72335800
 F                  2.76878300   -1.79672300   -0.52606000
 F                  3.15736100   -0.63896500    1.26061600
 F                  3.53784600    0.22694800   -0.68464500
 C                 -0.40432600    3.35530800   -0.01149600
 C                 -1.56238500    4.03109200    0.01640100
 H                  0.53039900    3.92629600   -0.04098000
 H                 -1.57087800    5.12365900    0.01011400
 H                 -2.53674000    3.53539600    0.04639100

22
Disubstituted Styrene – oCF3
 C                  0.05754500    0.55517200    0.01712600
 C                  1.40999600    0.90344600    0.02792400
 C                  2.43497100   -0.05968800    0.00855400
 C                  2.05501200   -1.41188300   -0.02480300
 C                  0.71111800   -1.77241900   -0.03845000
 C                 -0.30513200   -0.80812200   -0.02278400
 H                  1.67922100    1.95975000    0.05572900
 H                  0.44013800   -2.82783000   -0.06507000
 H                  2.81090000   -2.19877100   -0.03934800
 C                 -0.95604200    1.68750600   -0.00750700
 F                 -1.97506200    1.47739600    0.84121500
 F                 -0.39418000    2.86001700    0.34096600
 F                 -1.47731600    1.85795200   -1.23488900
 C                 -1.74167200   -1.29700300    0.00830100
 F                 -2.53395700   -0.61176500   -0.83239200
 F                 -1.82607200   -2.59309700   -0.34559300
 F                 -2.27464800   -1.19691300    1.23914200
 C                  3.83720600    0.39253800    0.02415600
 C                  4.93294300   -0.38073900   -0.00252100
 H                  3.96855700    1.47975000    0.06069600
 H                  5.93062100    0.06462700    0.01275900
 H                  4.88600800   -1.47267500   -0.04079300

22
Disubstituted Styrene – mMe
 C                  1.67926500    0.39349700    0.00000200
 C                  1.37561800   -0.97131100    0.00001400
 C                  0.02396100   -1.35372800    0.00002600
 C                 -1.01137100   -0.40611600    0.00000300
 C                 -0.66515500    0.96208300   -0.00001200
 C                  0.66821300    1.37412300   -0.00000900
 H                 -1.45162500    1.72042300   -0.00002100
 H                 -0.22875000   -2.41878100    0.00005200
 H                  2.72716500    0.70993600    0.00000800
 C                  1.03933800    2.83777800    0.00001100
 C                  2.46069100   -2.02131700   -0.00002200
 H                  0.14991600    3.48500300   -0.00012700
 H                  1.64502400    3.09340900    0.88555800
 H                  1.64528400    3.09337600   -0.88536600
 H                  3.46436200   -1.57116900    0.00030800
 H                  2.38177700   -2.67367400   -0.88575100
 H                  2.38139300   -2.67416500    0.88530600
 C                 -2.40897100   -0.87715700    0.00002000
 C                 -3.52461300   -0.13096700   -0.00002500
 H                 -2.52149200   -1.96810200    0.00007600
 H                 -4.51175300   -0.60013900   -0.00000600
 H                 -3.50316200    0.96257000   -0.00008300

22
Disubstituted Styrene – oMe
 C                  1.46446000   -0.62728100    0.00000000
 C                  1.11824300    0.74332200   -0.00000300
 C                 -0.23521400    1.10216000   -0.00009300
 C                 -1.27371800    0.15186800   -0.00014800
 C                 -0.91062800   -1.20745800   -0.00021800
 C                  0.43207500   -1.57926500   -0.00012100
 H                 -1.67900300   -1.98358500   -0.00039200
 H                 -0.49665400    2.16505500   -0.00009300
 H                  0.69135000   -2.64205500   -0.00017200
 C                  2.19260900    1.80244400    0.00009600
 H                  2.84756900    1.71241600   -0.88319100
 H                  2.84766700    1.71218000    0.88328400
 H                  1.76323500    2.81478200    0.00025100
 C                  2.90986300   -1.05526800    0.00014100
 H                  3.44613800   -0.66743100   -0.88287300
 H                  3.44593100   -0.66747400    0.88330700
 H                  3.00730200   -2.15061700    0.00013600
 C                 -2.67184200    0.61784600   -0.00017400
 C                 -3.78468500   -0.13288300    0.00037800
 H                 -2.78868800    1.70843600   -0.00066300
 H                 -4.77391800    0.33181000    0.00027900
 H                 -3.75791400   -1.22642500    0.00097300

24
Disubstituted Styrene – mOMe
 C                  1.09966700   -0.81645100    0.00023800
 C                 -0.20591600   -1.33961300   -0.00016500
 C                 -1.31374400   -0.48471000   -0.00093300
 C                 -1.12456100    0.91538000   -0.00083300
 C                  0.17530500    1.43373200   -0.00032600
 C                  1.28359900    0.57085700    0.00000400
 H                  0.36768000    2.50696300   -0.00035100
 H                 -2.32876300   -0.88028200   -0.00170200
 C                 -2.36123300    3.11919100    0.00165600
 C                 -2.32271900    1.77819800   -0.00126100
 H                 -3.31562800    3.65174600    0.00096200
 H                 -3.27591800    1.23632900   -0.00415700
 H                 -1.45680900    3.73412300    0.00489300
 O                  2.50039400    1.17234600    0.00026000
 C                  3.66687500    0.37423700   -0.00016500
 H                  4.51964100    1.06626400   -0.00168500
 H                  3.72628000   -0.26615400    0.89828200
 H                  3.72482100   -0.26783300   -0.89750300
 H                  1.92911200   -1.52144300    0.00079600
 O                 -0.28531700   -2.69522800   -0.00012200
 C                 -1.55578000   -3.31438600    0.00100600
 H                 -2.14245700   -3.04995300   -0.89715800
 H                 -1.37572400   -4.39778200    0.00235800
 H                 -2.14181400   -3.04752500    0.89883700

24
Disubstituted Styrene – oOMe
 C                 -1.04597400   -0.47938100   -0.08222800
 C                 -0.33413900   -1.66526400    0.13492700
 C                  1.06421600   -1.65155600    0.18942900
 C                  1.79580600   -0.46444200    0.03196700
 C                  1.06538600    0.72608100   -0.17301900
 C                 -0.32251300    0.73496900   -0.23195000
 H                 -0.86144900   -2.61170800    0.25384600
 H                  1.56808600    1.68641700   -0.30014200
 H                  1.59542900   -2.59275500    0.35480100
 C                  4.11787200    0.52585800   -0.04981900
 C                  3.26584600   -0.50231600    0.09074700
 H                  5.19787800    0.37136000    0.01393600
 H                  3.68739800   -1.49881000    0.27042000
 H                  3.77964500    1.54989500   -0.23294000
 O                 -0.96678500    1.91333800   -0.48882600
 O                 -2.39519400   -0.38970800   -0.17695900
 C                 -1.75892600    2.45017700    0.56511900
 H                 -2.15617400    3.40992000    0.20565200
 H                 -2.59816900    1.78563500    0.82548500
 H                 -1.14678200    2.63188000    1.46757500
 C                 -3.17590000   -1.56250100   -0.05259300
 H                 -3.04634300   -2.03739700    0.93638800
 H                 -4.22321200   -1.25334100   -0.16676500
 H                 -2.93051900   -2.29989600   -0.83745700
